# Supplementary material for: Probiotic Mixture Containing Lactobacillus helveticus, Bifidobacterium longum and Lactiplantibacillus plantarum Affects Brain Responses to an Arithmetic Stress Task in Healthy Subjects: A Randomised Clinical Trial and Proof-of-Concept Study
Source: Nutrients. 2022 Mar 22;14(7):1329. doi: 10.3390/nu14071329 (PMC9002567; doi:10.3390/nu14071329)
Supplement: Supplementary file 1 [file nutrients-14-01329-s001.zip]

Archive with 2 entries (2 files):
- Probio_ManusMIST_Supplement.pdf
- PROBIO_MIST_summary_data_Nutrients.xlsx
