# Supplementary material for: Probiotic Mixture Containing Lactobacillus helveticus, Bifidobacterium longum and Lactiplantibacillus plantarum Affects Brain Responses to an Arithmetic Stress Task in Healthy Subjects: A Randomised Clinical Trial and Proof-of-Concept Study
Source: Nutrients. 2022 Mar 22;14(7):1329. doi: 10.3390/nu14071329 (PMC9002567; doi:10.3390/nu14071329)
Supplement: Supplementary file 1 [file nutrients-14-01329-s001.zip › PROBIO_MIST_summary_data_Nutrients.xlsx]

## Sheet: information
variable name	description
sex	sex
age	age
BMI	body mass index
group	intervention group: 1. placebo and 2. probiotics or 1. probiotics and 2. placebo
HADS_A	Hospital Anxiety and Depression Scale - anxiety subscore
HADS_D	Hospital Anxiety and Depression Scale - depression subscore
STAI_state	State and Trait Anxiety Inventory - state subscore
STAI_trait	State and Trait Anxiety Inventory - trait subscore
PSS	perceived stress scale
EQ-5D-5L_indexvalue	quality of life based on EQ-5D-5L index value
STROOP_effect_before_placebo	Stroop effect before placebo intervention
STROOP_effect_after_placebo	Stroop effect after placebo intervention
STROOP_effect_before_probiotic	Stroop effect before probiotics intervention
STROOP_effect_after_probiotic	Stroop effect after probiotics intervention
Placebo_MIST1_CON_incorrect_Total	placebo_Montreal Imaging Stress Task run 1 - control phase - number of incorrect answers
Placebo_MIST1_CON_correct_Total	placebo_Montreal Imaging Stress Task run 1 - control phase - number of correct answers
Placebo_MIST1_EXP_incorrect_Total	placebo_Montreal Imaging Stress Task run 1 - experimental phase - number of incorrect answers
Placebo_MIST1_EXP_correct_Total	placebo_Montreal Imaging Stress Task run 1 - experimental phase - number of correct answers
Placebo_MIST1_EXP_total_timeout_Total	placebo_Montreal Imaging Stress Task run 1 - experimental phase - number of timeout answers
Placebo_MIST1_EXP_timeout_not_moved_Total	placebo_Montreal Imaging Stress Task run 1 - experimental phase - number of timeout without pressing any buttons
Placebo_MIST1_EXP_No_TASKS	placebo_Montreal Imaging Stress Task run 1 - experimental phase - total number of tasks
Placebo_MIST2_CON_incorrect_Total	placebo_Montreal Imaging Stress Task run 2 - control phase - number of incorrect answers
Placebo_MIST2_CON_correct_Total	placebo_Montreal Imaging Stress Task run 2 - control phase - number of correct answers
Placebo_MIST2_EXP_incorrect_Total	placebo_Montreal Imaging Stress Task run 2 - experimental phase - number of incorrect answers
Placebo_MIST2_EXP_correct_Total	placebo_Montreal Imaging Stress Task run 2 - experimental phase - number of correct answers
Placebo_MIST2_EXP_total_timeout_Total	placebo_Montreal Imaging Stress Task run 2 - experimental phase - number of timeout answers
Placebo_MIST2_EXP_timeout_not_moved_Total	placebo_Montreal Imaging Stress Task run 2 - experimental phase - number of timeout without pressing any buttons
Placebo_MIST2_EXP_No_TASKS	placebo_Montreal Imaging Stress Task run 2 - experimental phase - total number of tasks
Placebo_MIST3_CON_incorrect_Total	placebo_Montreal Imaging Stress Task run 3 - control phase - number of incorrect answers
Placebo_MIST3_CON_correct_Total	placebo_Montreal Imaging Stress Task run 3 - control phase - number of correct answers
Placebo_MIST3_EXP_incorrect_Total	placebo_Montreal Imaging Stress Task run 3 - experimental phase - number of incorrect answers
Placebo_MIST3_EXP_correct_Total	placebo_Montreal Imaging Stress Task run 3 - experimental phase - number of correct answers
Placebo_MIST3_EXP_total_timeout_Total	placebo_Montreal Imaging Stress Task run 3 - experimental phase - number of timeout answers
Placebo_MIST3_EXP_timeout_not_moved_Total	placebo_Montreal Imaging Stress Task run 3 - experimental phase - number of timeout without pressing any buttons
Placebo_MIST3_EXP_No_TASKS	placebo_Montreal Imaging Stress Task run 3 - experimental phase - total number of tasks
Probiotics_MIST1_CON_incorrect_Total	probiotics_Montreal Imaging Stress Task run 1 - control phase - number of incorrect answers
Probiotics_MIST1_CON_correct_Total	probiotics_Montreal Imaging Stress Task run 1 - control phase - number of correct answers
Probiotics_MIST1_EXP_incorrect_Total	probiotics_Montreal Imaging Stress Task run 1 - experimental phase - number of incorrect answers
Probiotics_MIST1_EXP_correct_Total	probiotics_Montreal Imaging Stress Task run 1 - experimental phase - number of correct answers
Probiotics_MIST1_EXP_total_timeout_Total	probiotics_Montreal Imaging Stress Task run 1 - experimental phase - number of timeout answers
Probiotics_MIST1_EXP_timeout_not_moved_Total	probiotics_Montreal Imaging Stress Task run 1 - experimental phase - number of timeout without pressing any buttons
Probiotics_MIST1_EXP_No_TASKS	probiotics_Montreal Imaging Stress Task run 1 - experimental phase - total number of tasks
Probiotics_MIST2_CON_incorrect_Total	probiotics_Montreal Imaging Stress Task run 2 - control phase - number of incorrect answers
Probiotics_MIST2_CON_correct_Total	probiotics_Montreal Imaging Stress Task run 2 - control phase - number of correct answers
Probiotics_MIST2_EXP_incorrect_Total	probiotics_Montreal Imaging Stress Task run 2 - experimental phase - number of incorrect answers
Probiotics_MIST2_EXP_correct_Total	probiotics_Montreal Imaging Stress Task run 2 - experimental phase - number of correct answers
Probiotics_MIST2_EXP_total_timeout_Total	probiotics_Montreal Imaging Stress Task run 2 - experimental phase - number of timeout answers
Probiotics_MIST2_EXP_timeout_not_moved_Total	probiotics_Montreal Imaging Stress Task run 2 - experimental phase - number of timeout without pressing any buttons
Probiotics_MIST2_EXP_No_TASKS	probiotics_Montreal Imaging Stress Task run 2 - experimental phase - total number of tasks
Probiotics_MIST3_CON_incorrect_Total	probiotics_Montreal Imaging Stress Task run 3 - control phase - number of incorrect answers
Probiotics_MIST3_CON_correct_Total	probiotics_Montreal Imaging Stress Task run 3 - control phase - number of correct answers
Probiotics_MIST3_EXP_incorrect_Total	probiotics_Montreal Imaging Stress Task run 3 - experimental phase - number of incorrect answers
Probiotics_MIST3_EXP_correct_Total	probiotics_Montreal Imaging Stress Task run 3 - experimental phase - number of correct answers
Probiotics_MIST3_EXP_total_timeout_Total	probiotics_Montreal Imaging Stress Task run 3 - experimental phase - number of timeout answers
Probiotics_MIST3_EXP_timeout_not_moved_Total	probiotics_Montreal Imaging Stress Task run 3 - experimental phase - number of timeout without pressing any buttons
Probiotics_MIST3_EXP_No_TASKS	probiotics_Montreal Imaging Stress Task run 3 - experimental phase - total number of tasks
salivary_cortisol_beforeMIST1_placebo	salivary_cortisol_beforeMontreal Imaging Stress Task1_placebo
salivary_cortisol_afterMIST1_placebo	salivary_cortisol_afterMontreal Imaging Stress Task1_placebo
salivary_cortisol_afterMIST2_placebo	salivary_cortisol_afterMontreal Imaging Stress Task2_placebo
salivary_cortisol_afterMIST3_placebo	salivary_cortisol_afterMontreal Imaging Stress Task3_placebo
salivary_cortisol_10Minutes_afterMIST3_placebo	salivary_cortisol_10Minutes_afterMontreal Imaging Stress Task3_placebo
salivary_cortisol_20Minutes_afterMIST3_placebo	salivary_cortisol_20Minutes_afterMontreal Imaging Stress Task3_placebo
salivary_cortisol_beforeMIST1_probiotics	salivary_cortisol_beforeMontreal Imaging Stress Task1_probiotics
salivary_cortisol_afterMIST1_probiotics	salivary_cortisol_afterMontreal Imaging Stress Task1_probiotics
salivary_cortisol_afterMIST2_probiotics	salivary_cortisol_afterMontreal Imaging Stress Task2_probiotics
salivary_cortisol_afterMIST3_probiotics	salivary_cortisol_afterMontreal Imaging Stress Task3_probiotics
salivary_cortisol_10Minutes_afterMIST3_probiotics	salivary_cortisol_10Minutes_afterMontreal Imaging Stress Task3_probiotics
salivary_cortisol_20Minutes_afterMIST3_probiotics	salivary_cortisol_20Minutes_afterMontreal Imaging Stress Task3_probiotics
placebo_stressed_of_MIST	placebo_subjective ratings (Visual Analogous Scale) if subject was stressed about the Montreal Imaging Stress Task task
placebo_stressed_of_fMRI_in_general	placebo_subjective ratings (Visual Analogous Scale) if subject was stressed about the fMRI in general
probiotics_stressed_of_MIST	probiotics_subjective ratings (Visual Analogous Scale) if subject was stressed about the Montreal Imaging Stress Task task
probiotics_stressed_of_fMRI_in_general	probiotics_subjective ratings (Visual Analogous Scale) if subject was stressed about the fMRI in general
Did_you_expect_the_MIST_is_assessing_something_else?	subjective rating if subject suspected the Montreal Imaging Stress Task to assess something else than they were told (independent of intervention)
Did_you_expect_that_the_MIST_is_to_provoke_stress?	subjective rating if subject suspected the Montreal Imaging Stress Task to assess stress (independent of intervention)
Sym_before_placebo	autonomic nervous systemsympathetic activity before placebo intervention
Vagal_before_placebo	autonomic nervous systemvagal activity before placebo intervention
HRV_before_placebo	autonomic nervous systemheart rate variability before placebo intervention
Sym_after_placebo	autonomic nervous systemsympathetic activity after placebo intervention
Vagal_after_placebo	autonomic nervous systemvagal activity after placebo intervention
HRV_after_placebo	autonomic nervous systemheart rate variability after placebo intervention
Sym_before_probiotics	autonomic nervous systemsympathetic activity before probiotics intervention
Vagal_before_probiotics	autonomic nervous systemvagal activity before probiotics intervention
HRV_before_probiotics	autonomic nervous systemheart rate variability before probiotics intervention
Sym_after_probiotics	autonomic nervous systemsympathetic activity after probiotics intervention
Vagal_after_probiotics	autonomic nervous systemvagal activity after probiotics intervention
HRV_after_probiotics	autonomic nervous systemheart rate variability after probiotics intervention
studyID
sex
age
BMI
group
HADS_A
HADS_D
STAI_state
STAI_trait
PSS
EQ-5D-5L_indexvalue
STROOP_effect_before_placebo
STROOP_effect_after_placebo
STROOP_effect_before_probiotic
STROOP_effect_after_probiotic
Placebo_MIST1_CON_incorrect_Total
Placebo_MIST1_CON_correct_Total
Placebo_MIST1_EXP_incorrect_Total
Placebo_MIST1_EXP_correct_Total
Placebo_MIST1_EXP_total_timeout_Total
Placebo_MIST1_EXP_timeout_not_moved_Total
Placebo_MIST1_EXP_No_TASKS
Placebo_MIST2_CON_incorrect_Total
Placebo_MIST2_CON_correct_Total
Placebo_MIST2_EXP_incorrect_Total
Placebo_MIST2_EXP_correct_Total
Placebo_MIST2_EXP_total_timeout_Total
Placebo_MIST2_EXP_timeout_not_moved_Total
Placebo_MIST2_EXP_No_TASKS
Placebo_MIST3_CON_incorrect_Total
Placebo_MIST3_CON_correct_Total
Placebo_MIST3_EXP_incorrect_Total
Placebo_MIST3_EXP_correct_Total
Placebo_MIST3_EXP_total_timeout_Total
Placebo_MIST3_EXP_timeout_not_moved_Total
Placebo_MIST3_EXP_No_TASKS
Probiotics_MIST1_CON_incorrect_Total
Probiotics_MIST1_CON_correct_Total
Probiotics_MIST1_EXP_incorrect_Total
Probiotics_MIST1_EXP_correct_Total
Probiotics_MIST1_EXP_total_timeout_Total
Probiotics_MIST1_EXP_timeout_not_moved_Total
Probiotics_MIST1_EXP_No_TASKS
Probiotics_MIST2_CON_incorrect_Total
Probiotics_MIST2_CON_correct_Total
Probiotics_MIST2_EXP_incorrect_Total
Probiotics_MIST2_EXP_correct_Total
Probiotics_MIST2_EXP_total_timeout_Total
Probiotics_MIST2_EXP_timeout_not_moved_Total
Probiotics_MIST2_EXP_No_TASKS
Probiotics_MIST3_CON_incorrect_Total
Probiotics_MIST3_CON_correct_Total
Probiotics_MIST3_EXP_incorrect_Total
Probiotics_MIST3_EXP_correct_Total
Probiotics_MIST3_EXP_total_timeout_Total
Probiotics_MIST3_EXP_timeout_not_moved_Total
Probiotics_MIST3_EXP_No_TASKS
salivary_cortisol_beforeMIST1_placebo
salivary_cortisol_afterMIST1_placebo
salivary_cortisol_afterMIST2_placebo
salivary_cortisol_afterMIST3_placebo
salivary_cortisol_10Minutes_afterMIST3_placebo
salivary_cortisol_20Minutes_afterMIST3_placebo
salivary_cortisol_beforeMIST1_probiotics
salivary_cortisol_afterMIST1_probiotics
salivary_cortisol_afterMIST2_probiotics
salivary_cortisol_afterMIST3_probiotics
salivary_cortisol_10Minutes_afterMIST3_probiotics
salivary_cortisol_20Minutes_afterMIST3_probiotics
placebo_stressed_of_MIST
placebo_stressed_of_fMRI_in_general
probiotics_stressed_of_MIST
probiotics_stressed_of_fMRI_in_general
Did_you_expect_the_MIST_is_assessing_something_else?
Did_you_expect_that_the_MIST_is_to_provoke_stress?
Sym_before_placebo
Vagal_before_placebo
HRV_before_placebo
Sym_after_placebo
Vagal_after_placebo
HRV_after_placebo
Sym_before_probiotics
Vagal_before_probiotics
HRV_before_probiotics
Sym_after_probiotics
Vagal_after_probiotics
HRV_after_probiotics
studyID
sex
age
BMI
group
HADS_A
HADS_D
STAI_state
STAI_trait
PSS
EQ-5D-5L_indexvalue
STROOP_effect_before_placebo
STROOP_effect_after_placebo
STROOP_effect_before_probiotic
STROOP_effect_after_probiotic
Placebo_MIST1_CON_incorrect_Total
Placebo_MIST1_CON_correct_Total
Placebo_MIST1_EXP_incorrect_Total
Placebo_MIST1_EXP_correct_Total
Placebo_MIST1_EXP_total_timeout_Total
Placebo_MIST1_EXP_timeout_not_moved_Total
Placebo_MIST1_EXP_No_TASKS
Placebo_MIST2_CON_incorrect_Total
Placebo_MIST2_CON_correct_Total
Placebo_MIST2_EXP_incorrect_Total
Placebo_MIST2_EXP_correct_Total
Placebo_MIST2_EXP_total_timeout_Total
Placebo_MIST2_EXP_timeout_not_moved_Total
Placebo_MIST2_EXP_No_TASKS
Placebo_MIST3_CON_incorrect_Total
Placebo_MIST3_CON_correct_Total
Placebo_MIST3_EXP_incorrect_Total
Placebo_MIST3_EXP_correct_Total
Placebo_MIST3_EXP_total_timeout_Total
Placebo_MIST3_EXP_timeout_not_moved_Total
Placebo_MIST3_EXP_No_TASKS
Probiotics_MIST1_CON_incorrect_Total
Probiotics_MIST1_CON_correct_Total
Probiotics_MIST1_EXP_incorrect_Total
Probiotics_MIST1_EXP_correct_Total
Probiotics_MIST1_EXP_total_timeout_Total
Probiotics_MIST1_EXP_timeout_not_moved_Total
Probiotics_MIST1_EXP_No_TASKS
Probiotics_MIST2_CON_incorrect_Total
Probiotics_MIST2_CON_correct_Total
Probiotics_MIST2_EXP_incorrect_Total
Probiotics_MIST2_EXP_correct_Total
Probiotics_MIST2_EXP_total_timeout_Total
Probiotics_MIST2_EXP_timeout_not_moved_Total
Probiotics_MIST2_EXP_No_TASKS
Probiotics_MIST3_CON_incorrect_Total
Probiotics_MIST3_CON_correct_Total
Probiotics_MIST3_EXP_incorrect_Total
Probiotics_MIST3_EXP_correct_Total
Probiotics_MIST3_EXP_total_timeout_Total
Probiotics_MIST3_EXP_timeout_not_moved_Total
Probiotics_MIST3_EXP_No_TASKS
salivary_cortisol_beforeMIST1_placebo
salivary_cortisol_afterMIST1_placebo
salivary_cortisol_afterMIST2_placebo
salivary_cortisol_afterMIST3_placebo
salivary_cortisol_10Minutes_afterMIST3_placebo
salivary_cortisol_20Minutes_afterMIST3_placebo
salivary_cortisol_beforeMIST1_probiotics
salivary_cortisol_afterMIST1_probiotics
salivary_cortisol_afterMIST2_probiotics
salivary_cortisol_afterMIST3_probiotics
salivary_cortisol_10Minutes_afterMIST3_probiotics
salivary_cortisol_20Minutes_afterMIST3_probiotics
placebo_stressed_of_MIST
placebo_stressed_of_fMRI_in_general
probiotics_stressed_of_MIST
probiotics_stressed_of_fMRI_in_general
Did_you_expect_the_MIST_is_assessing_something_else?
Did_you_expect_that_the_MIST_is_to_provoke_stress?
Sym_before_placebo
Vagal_before_placebo
HRV_before_placebo
Sym_after_placebo
Vagal_after_placebo
HRV_after_placebo
Sym_before_probiotics
Vagal_before_probiotics
HRV_before_probiotics
Sym_after_probiotics
Vagal_after_probiotics
HRV_after_probiotics
studyID
sex
age
BMI
group
HADS_A
HADS_D
STAI_state
STAI_trait
PSS
EQ-5D-5L_indexvalue
STROOP_effect_before_placebo
STROOP_effect_after_placebo
STROOP_effect_before_probiotic
STROOP_effect_after_probiotic
Placebo_MIST1_CON_incorrect_Total
Placebo_MIST1_CON_correct_Total
Placebo_MIST1_EXP_incorrect_Total
Placebo_MIST1_EXP_correct_Total
Placebo_MIST1_EXP_total_timeout_Total
Placebo_MIST1_EXP_timeout_not_moved_Total
Placebo_MIST1_EXP_No_TASKS
Placebo_MIST2_CON_incorrect_Total
Placebo_MIST2_CON_correct_Total
Placebo_MIST2_EXP_incorrect_Total
Placebo_MIST2_EXP_correct_Total
Placebo_MIST2_EXP_total_timeout_Total
Placebo_MIST2_EXP_timeout_not_moved_Total
Placebo_MIST2_EXP_No_TASKS
Placebo_MIST3_CON_incorrect_Total
Placebo_MIST3_CON_correct_Total
Placebo_MIST3_EXP_incorrect_Total
Placebo_MIST3_EXP_correct_Total
Placebo_MIST3_EXP_total_timeout_Total
Placebo_MIST3_EXP_timeout_not_moved_Total
Placebo_MIST3_EXP_No_TASKS
Probiotics_MIST1_CON_incorrect_Total
Probiotics_MIST1_CON_correct_Total
Probiotics_MIST1_EXP_incorrect_Total
Probiotics_MIST1_EXP_correct_Total
Probiotics_MIST1_EXP_total_timeout_Total
Probiotics_MIST1_EXP_timeout_not_moved_Total
Probiotics_MIST1_EXP_No_TASKS
Probiotics_MIST2_CON_incorrect_Total
Probiotics_MIST2_CON_correct_Total
Probiotics_MIST2_EXP_incorrect_Total
Probiotics_MIST2_EXP_correct_Total
Probiotics_MIST2_EXP_total_timeout_Total
Probiotics_MIST2_EXP_timeout_not_moved_Total
Probiotics_MIST2_EXP_No_TASKS
Probiotics_MIST3_CON_incorrect_Total
Probiotics_MIST3_CON_correct_Total
Probiotics_MIST3_EXP_incorrect_Total
Probiotics_MIST3_EXP_correct_Total
Probiotics_MIST3_EXP_total_timeout_Total
Probiotics_MIST3_EXP_timeout_not_moved_Total
Probiotics_MIST3_EXP_No_TASKS
salivary_cortisol_beforeMIST1_placebo
salivary_cortisol_afterMIST1_placebo
salivary_cortisol_afterMIST2_placebo
salivary_cortisol_afterMIST3_placebo
salivary_cortisol_10Minutes_afterMIST3_placebo
salivary_cortisol_20Minutes_afterMIST3_placebo
salivary_cortisol_beforeMIST1_probiotics
salivary_cortisol_afterMIST1_probiotics
salivary_cortisol_afterMIST2_probiotics
salivary_cortisol_afterMIST3_probiotics
salivary_cortisol_10Minutes_afterMIST3_probiotics
salivary_cortisol_20Minutes_afterMIST3_probiotics
placebo_stressed_of_MIST
placebo_stressed_of_fMRI_in_general
probiotics_stressed_of_MIST
probiotics_stressed_of_fMRI_in_general
Did_you_expect_the_MIST_is_assessing_something_else?
Did_you_expect_that_the_MIST_is_to_provoke_stress?
Sym_before_placebo
Vagal_before_placebo
HRV_before_placebo
Sym_after_placebo
Vagal_after_placebo
HRV_after_placebo
Sym_before_probiotics
Vagal_before_probiotics
HRV_before_probiotics
Sym_after_probiotics
Vagal_after_probiotics
HRV_after_probiotics
studyID
sex
age
BMI
group
HADS_A
HADS_D
STAI_state
STAI_trait
PSS
EQ-5D-5L_indexvalue
STROOP_effect_before_placebo
STROOP_effect_after_placebo
STROOP_effect_before_probiotic
STROOP_effect_after_probiotic
Placebo_MIST1_CON_incorrect_Total
Placebo_MIST1_CON_correct_Total
Placebo_MIST1_EXP_incorrect_Total
Placebo_MIST1_EXP_correct_Total
Placebo_MIST1_EXP_total_timeout_Total
Placebo_MIST1_EXP_timeout_not_moved_Total
Placebo_MIST1_EXP_No_TASKS
Placebo_MIST2_CON_incorrect_Total
Placebo_MIST2_CON_correct_Total
Placebo_MIST2_EXP_incorrect_Total
Placebo_MIST2_EXP_correct_Total
Placebo_MIST2_EXP_total_timeout_Total
Placebo_MIST2_EXP_timeout_not_moved_Total
Placebo_MIST2_EXP_No_TASKS
Placebo_MIST3_CON_incorrect_Total
Placebo_MIST3_CON_correct_Total
Placebo_MIST3_EXP_incorrect_Total
Placebo_MIST3_EXP_correct_Total
Placebo_MIST3_EXP_total_timeout_Total
Placebo_MIST3_EXP_timeout_not_moved_Total
Placebo_MIST3_EXP_No_TASKS
Probiotics_MIST1_CON_incorrect_Total
Probiotics_MIST1_CON_correct_Total
Probiotics_MIST1_EXP_incorrect_Total
Probiotics_MIST1_EXP_correct_Total
Probiotics_MIST1_EXP_total_timeout_Total
Probiotics_MIST1_EXP_timeout_not_moved_Total
Probiotics_MIST1_EXP_No_TASKS
Probiotics_MIST2_CON_incorrect_Total
Probiotics_MIST2_CON_correct_Total
Probiotics_MIST2_EXP_incorrect_Total
Probiotics_MIST2_EXP_correct_Total
Probiotics_MIST2_EXP_total_timeout_Total
Probiotics_MIST2_EXP_timeout_not_moved_Total
Probiotics_MIST2_EXP_No_TASKS
Probiotics_MIST3_CON_incorrect_Total
Probiotics_MIST3_CON_correct_Total
Probiotics_MIST3_EXP_incorrect_Total
Probiotics_MIST3_EXP_correct_Total
Probiotics_MIST3_EXP_total_timeout_Total
Probiotics_MIST3_EXP_timeout_not_moved_Total
Probiotics_MIST3_EXP_No_TASKS
salivary_cortisol_beforeMIST1_placebo
salivary_cortisol_afterMIST1_placebo
salivary_cortisol_afterMIST2_placebo
salivary_cortisol_afterMIST3_placebo
salivary_cortisol_10Minutes_afterMIST3_placebo
salivary_cortisol_20Minutes_afterMIST3_placebo
salivary_cortisol_beforeMIST1_probiotics
salivary_cortisol_afterMIST1_probiotics
salivary_cortisol_afterMIST2_probiotics
salivary_cortisol_afterMIST3_probiotics
salivary_cortisol_10Minutes_afterMIST3_probiotics
salivary_cortisol_20Minutes_afterMIST3_probiotics
placebo_stressed_of_MIST
placebo_stressed_of_fMRI_in_general
probiotics_stressed_of_MIST
probiotics_stressed_of_fMRI_in_general
Did_you_expect_the_MIST_is_assessing_something_else?
Did_you_expect_that_the_MIST_is_to_provoke_stress?
Sym_before_placebo
Vagal_before_placebo
HRV_before_placebo
Sym_after_placebo
Vagal_after_placebo
HRV_after_placebo
Sym_before_probiotics
Vagal_before_probiotics
HRV_before_probiotics
Sym_after_probiotics
Vagal_after_probiotics
HRV_after_probiotics
studyID
sex
age
BMI
group
HADS_A
HADS_D
STAI_state
STAI_trait
PSS
EQ-5D-5L_indexvalue
STROOP_effect_before_placebo
STROOP_effect_after_placebo
STROOP_effect_before_probiotic
STROOP_effect_after_probiotic
Placebo_MIST1_CON_incorrect_Total
Placebo_MIST1_CON_correct_Total
Placebo_MIST1_EXP_incorrect_Total
Placebo_MIST1_EXP_correct_Total
Placebo_MIST1_EXP_total_timeout_Total
Placebo_MIST1_EXP_timeout_not_moved_Total
Placebo_MIST1_EXP_No_TASKS
Placebo_MIST2_CON_incorrect_Total
Placebo_MIST2_CON_correct_Total
Placebo_MIST2_EXP_incorrect_Total
Placebo_MIST2_EXP_correct_Total
Placebo_MIST2_EXP_total_timeout_Total
Placebo_MIST2_EXP_timeout_not_moved_Total
Placebo_MIST2_EXP_No_TASKS
Placebo_MIST3_CON_incorrect_Total
Placebo_MIST3_CON_correct_Total
Placebo_MIST3_EXP_incorrect_Total
Placebo_MIST3_EXP_correct_Total
Placebo_MIST3_EXP_total_timeout_Total
Placebo_MIST3_EXP_timeout_not_moved_Total
Placebo_MIST3_EXP_No_TASKS
Probiotics_MIST1_CON_incorrect_Total
Probiotics_MIST1_CON_correct_Total
Probiotics_MIST1_EXP_incorrect_Total
Probiotics_MIST1_EXP_correct_Total
Probiotics_MIST1_EXP_total_timeout_Total
Probiotics_MIST1_EXP_timeout_not_moved_Total
Probiotics_MIST1_EXP_No_TASKS
Probiotics_MIST2_CON_incorrect_Total
Probiotics_MIST2_CON_correct_Total
Probiotics_MIST2_EXP_incorrect_Total
Probiotics_MIST2_EXP_correct_Total
Probiotics_MIST2_EXP_total_timeout_Total
Probiotics_MIST2_EXP_timeout_not_moved_Total
Probiotics_MIST2_EXP_No_TASKS
Probiotics_MIST3_CON_incorrect_Total
Probiotics_MIST3_CON_correct_Total
Probiotics_MIST3_EXP_incorrect_Total
Probiotics_MIST3_EXP_correct_Total
Probiotics_MIST3_EXP_total_timeout_Total
Probiotics_MIST3_EXP_timeout_not_moved_Total
Probiotics_MIST3_EXP_No_TASKS
salivary_cortisol_beforeMIST1_placebo
salivary_cortisol_afterMIST1_placebo
salivary_cortisol_afterMIST2_placebo
salivary_cortisol_afterMIST3_placebo
salivary_cortisol_10Minutes_afterMIST3_placebo
salivary_cortisol_20Minutes_afterMIST3_placebo
salivary_cortisol_beforeMIST1_probiotics
salivary_cortisol_afterMIST1_probiotics
salivary_cortisol_afterMIST2_probiotics
salivary_cortisol_afterMIST3_probiotics
salivary_cortisol_10Minutes_afterMIST3_probiotics
salivary_cortisol_20Minutes_afterMIST3_probiotics
placebo_stressed_of_MIST
placebo_stressed_of_fMRI_in_general
probiotics_stressed_of_MIST
probiotics_stressed_of_fMRI_in_general
Did_you_expect_the_MIST_is_assessing_something_else?
Did_you_expect_that_the_MIST_is_to_provoke_stress?
Sym_before_placebo
Vagal_before_placebo
HRV_before_placebo
Sym_after_placebo
Vagal_after_placebo
HRV_after_placebo
Sym_before_probiotics
Vagal_before_probiotics
HRV_before_probiotics
Sym_after_probiotics
Vagal_after_probiotics
HRV_after_probiotics
studyID
sex
age
BMI
group
HADS_A
HADS_D
STAI_state
STAI_trait
PSS
EQ-5D-5L_indexvalue
STROOP_effect_before_placebo
STROOP_effect_after_placebo
STROOP_effect_before_probiotic
STROOP_effect_after_probiotic
Placebo_MIST1_CON_incorrect_Total
Placebo_MIST1_CON_correct_Total
Placebo_MIST1_EXP_incorrect_Total
Placebo_MIST1_EXP_correct_Total
Placebo_MIST1_EXP_total_timeout_Total
Placebo_MIST1_EXP_timeout_not_moved_Total
Placebo_MIST1_EXP_No_TASKS
Placebo_MIST2_CON_incorrect_Total
Placebo_MIST2_CON_correct_Total
Placebo_MIST2_EXP_incorrect_Total
Placebo_MIST2_EXP_correct_Total
Placebo_MIST2_EXP_total_timeout_Total
Placebo_MIST2_EXP_timeout_not_moved_Total
Placebo_MIST2_EXP_No_TASKS
Placebo_MIST3_CON_incorrect_Total
Placebo_MIST3_CON_correct_Total
Placebo_MIST3_EXP_incorrect_Total
Placebo_MIST3_EXP_correct_Total
Placebo_MIST3_EXP_total_timeout_Total
Placebo_MIST3_EXP_timeout_not_moved_Total
Placebo_MIST3_EXP_No_TASKS
Probiotics_MIST1_CON_incorrect_Total
Probiotics_MIST1_CON_correct_Total
Probiotics_MIST1_EXP_incorrect_Total
Probiotics_MIST1_EXP_correct_Total
Probiotics_MIST1_EXP_total_timeout_Total
Probiotics_MIST1_EXP_timeout_not_moved_Total
Probiotics_MIST1_EXP_No_TASKS
Probiotics_MIST2_CON_incorrect_Total
Probiotics_MIST2_CON_correct_Total
Probiotics_MIST2_EXP_incorrect_Total
Probiotics_MIST2_EXP_correct_Total
Probiotics_MIST2_EXP_total_timeout_Total
Probiotics_MIST2_EXP_timeout_not_moved_Total
Probiotics_MIST2_EXP_No_TASKS
Probiotics_MIST3_CON_incorrect_Total
Probiotics_MIST3_CON_correct_Total
Probiotics_MIST3_EXP_incorrect_Total
Probiotics_MIST3_EXP_correct_Total
Probiotics_MIST3_EXP_total_timeout_Total
Probiotics_MIST3_EXP_timeout_not_moved_Total
Probiotics_MIST3_EXP_No_TASKS
salivary_cortisol_beforeMIST1_placebo
salivary_cortisol_afterMIST1_placebo
salivary_cortisol_afterMIST2_placebo
salivary_cortisol_afterMIST3_placebo
salivary_cortisol_10Minutes_afterMIST3_placebo
salivary_cortisol_20Minutes_afterMIST3_placebo
salivary_cortisol_beforeMIST1_probiotics
salivary_cortisol_afterMIST1_probiotics
salivary_cortisol_afterMIST2_probiotics
salivary_cortisol_afterMIST3_probiotics
salivary_cortisol_10Minutes_afterMIST3_probiotics
salivary_cortisol_20Minutes_afterMIST3_probiotics
placebo_stressed_of_MIST
placebo_stressed_of_fMRI_in_general
probiotics_stressed_of_MIST
probiotics_stressed_of_fMRI_in_general
Did_you_expect_the_MIST_is_assessing_something_else?
Did_you_expect_that_the_MIST_is_to_provoke_stress?
Sym_before_placebo
Vagal_before_placebo
HRV_before_placebo
Sym_after_placebo
Vagal_after_placebo
HRV_after_placebo
Sym_before_probiotics
Vagal_before_probiotics
HRV_before_probiotics
Sym_after_probiotics
Vagal_after_probiotics
HRV_after_probiotics
studyID
sex
age
BMI
group
HADS_A
HADS_D
STAI_state
STAI_trait
PSS
EQ-5D-5L_indexvalue
STROOP_effect_before_placebo
STROOP_effect_after_placebo
STROOP_effect_before_probiotic
STROOP_effect_after_probiotic
Placebo_MIST1_CON_incorrect_Total
Placebo_MIST1_CON_correct_Total
Placebo_MIST1_EXP_incorrect_Total
Placebo_MIST1_EXP_correct_Total
Placebo_MIST1_EXP_total_timeout_Total
Placebo_MIST1_EXP_timeout_not_moved_Total
Placebo_MIST1_EXP_No_TASKS
Placebo_MIST2_CON_incorrect_Total
Placebo_MIST2_CON_correct_Total
Placebo_MIST2_EXP_incorrect_Total
Placebo_MIST2_EXP_correct_Total
Placebo_MIST2_EXP_total_timeout_Total
Placebo_MIST2_EXP_timeout_not_moved_Total
Placebo_MIST2_EXP_No_TASKS
Placebo_MIST3_CON_incorrect_Total
Placebo_MIST3_CON_correct_Total
Placebo_MIST3_EXP_incorrect_Total
Placebo_MIST3_EXP_correct_Total
Placebo_MIST3_EXP_total_timeout_Total
Placebo_MIST3_EXP_timeout_not_moved_Total
Placebo_MIST3_EXP_No_TASKS
Probiotics_MIST1_CON_incorrect_Total
Probiotics_MIST1_CON_correct_Total
Probiotics_MIST1_EXP_incorrect_Total
Probiotics_MIST1_EXP_correct_Total
Probiotics_MIST1_EXP_total_timeout_Total
Probiotics_MIST1_EXP_timeout_not_moved_Total
Probiotics_MIST1_EXP_No_TASKS
Probiotics_MIST2_CON_incorrect_Total
Probiotics_MIST2_CON_correct_Total
Probiotics_MIST2_EXP_incorrect_Total
Probiotics_MIST2_EXP_correct_Total
Probiotics_MIST2_EXP_total_timeout_Total
Probiotics_MIST2_EXP_timeout_not_moved_Total
Probiotics_MIST2_EXP_No_TASKS
Probiotics_MIST3_CON_incorrect_Total
Probiotics_MIST3_CON_correct_Total
Probiotics_MIST3_EXP_incorrect_Total
Probiotics_MIST3_EXP_correct_Total
Probiotics_MIST3_EXP_total_timeout_Total
Probiotics_MIST3_EXP_timeout_not_moved_Total
Probiotics_MIST3_EXP_No_TASKS
salivary_cortisol_beforeMIST1_placebo
salivary_cortisol_afterMIST1_placebo
salivary_cortisol_afterMIST2_placebo
salivary_cortisol_afterMIST3_placebo
salivary_cortisol_10Minutes_afterMIST3_placebo
salivary_cortisol_20Minutes_afterMIST3_placebo
salivary_cortisol_beforeMIST1_probiotics
salivary_cortisol_afterMIST1_probiotics
salivary_cortisol_afterMIST2_probiotics
salivary_cortisol_afterMIST3_probiotics
salivary_cortisol_10Minutes_afterMIST3_probiotics
salivary_cortisol_20Minutes_afterMIST3_probiotics
placebo_stressed_of_MIST
placebo_stressed_of_fMRI_in_general
probiotics_stressed_of_MIST
probiotics_stressed_of_fMRI_in_general
Did_you_expect_the_MIST_is_assessing_something_else?
Did_you_expect_that_the_MIST_is_to_provoke_stress?
Sym_before_placebo
Vagal_before_placebo
HRV_before_placebo
Sym_after_placebo
Vagal_after_placebo
HRV_after_placebo
Sym_before_probiotics
Vagal_before_probiotics
HRV_before_probiotics
Sym_after_probiotics
Vagal_after_probiotics
HRV_after_probiotics
studyID
sex
age
BMI
group
HADS_A
HADS_D
STAI_state
STAI_trait
PSS
EQ-5D-5L_indexvalue
STROOP_effect_before_placebo
STROOP_effect_after_placebo
STROOP_effect_before_probiotic
STROOP_effect_after_probiotic
Placebo_MIST1_CON_incorrect_Total
Placebo_MIST1_CON_correct_Total
Placebo_MIST1_EXP_incorrect_Total
Placebo_MIST1_EXP_correct_Total
Placebo_MIST1_EXP_total_timeout_Total
Placebo_MIST1_EXP_timeout_not_moved_Total
Placebo_MIST1_EXP_No_TASKS
Placebo_MIST2_CON_incorrect_Total
Placebo_MIST2_CON_correct_Total
Placebo_MIST2_EXP_incorrect_Total
Placebo_MIST2_EXP_correct_Total
Placebo_MIST2_EXP_total_timeout_Total
Placebo_MIST2_EXP_timeout_not_moved_Total
Placebo_MIST2_EXP_No_TASKS
Placebo_MIST3_CON_incorrect_Total
Placebo_MIST3_CON_correct_Total
Placebo_MIST3_EXP_incorrect_Total
Placebo_MIST3_EXP_correct_Total
Placebo_MIST3_EXP_total_timeout_Total
Placebo_MIST3_EXP_timeout_not_moved_Total
Placebo_MIST3_EXP_No_TASKS
Probiotics_MIST1_CON_incorrect_Total
Probiotics_MIST1_CON_correct_Total
Probiotics_MIST1_EXP_incorrect_Total
Probiotics_MIST1_EXP_correct_Total
Probiotics_MIST1_EXP_total_timeout_Total
Probiotics_MIST1_EXP_timeout_not_moved_Total
Probiotics_MIST1_EXP_No_TASKS
Probiotics_MIST2_CON_incorrect_Total
Probiotics_MIST2_CON_correct_Total
Probiotics_MIST2_EXP_incorrect_Total
Probiotics_MIST2_EXP_correct_Total
Probiotics_MIST2_EXP_total_timeout_Total
Probiotics_MIST2_EXP_timeout_not_moved_Total
Probiotics_MIST2_EXP_No_TASKS
Probiotics_MIST3_CON_incorrect_Total
Probiotics_MIST3_CON_correct_Total
Probiotics_MIST3_EXP_incorrect_Total
Probiotics_MIST3_EXP_correct_Total
Probiotics_MIST3_EXP_total_timeout_Total
Probiotics_MIST3_EXP_timeout_not_moved_Total
Probiotics_MIST3_EXP_No_TASKS
salivary_cortisol_beforeMIST1_placebo
salivary_cortisol_afterMIST1_placebo
salivary_cortisol_afterMIST2_placebo
salivary_cortisol_afterMIST3_placebo
salivary_cortisol_10Minutes_afterMIST3_placebo
salivary_cortisol_20Minutes_afterMIST3_placebo
salivary_cortisol_beforeMIST1_probiotics
salivary_cortisol_afterMIST1_probiotics
salivary_cortisol_afterMIST2_probiotics
salivary_cortisol_afterMIST3_probiotics
salivary_cortisol_10Minutes_afterMIST3_probiotics
salivary_cortisol_20Minutes_afterMIST3_probiotics
placebo_stressed_of_MIST
placebo_stressed_of_fMRI_in_general
probiotics_stressed_of_MIST
probiotics_stressed_of_fMRI_in_general
Did_you_expect_the_MIST_is_assessing_something_else?
Did_you_expect_that_the_MIST_is_to_provoke_stress?
Sym_before_placebo
Vagal_before_placebo
HRV_before_placebo
Sym_after_placebo
Vagal_after_placebo
HRV_after_placebo
Sym_before_probiotics
Vagal_before_probiotics
HRV_before_probiotics
Sym_after_probiotics
Vagal_after_probiotics
HRV_after_probiotics
studyID
sex
age
BMI
group
HADS_A
HADS_D
STAI_state
STAI_trait
PSS
EQ-5D-5L_indexvalue
STROOP_effect_before_placebo
STROOP_effect_after_placebo
STROOP_effect_before_probiotic
STROOP_effect_after_probiotic
Placebo_MIST1_CON_incorrect_Total
Placebo_MIST1_CON_correct_Total
Placebo_MIST1_EXP_incorrect_Total
Placebo_MIST1_EXP_correct_Total
Placebo_MIST1_EXP_total_timeout_Total
Placebo_MIST1_EXP_timeout_not_moved_Total
Placebo_MIST1_EXP_No_TASKS
Placebo_MIST2_CON_incorrect_Total
Placebo_MIST2_CON_correct_Total
Placebo_MIST2_EXP_incorrect_Total
Placebo_MIST2_EXP_correct_Total
Placebo_MIST2_EXP_total_timeout_Total
Placebo_MIST2_EXP_timeout_not_moved_Total
Placebo_MIST2_EXP_No_TASKS
Placebo_MIST3_CON_incorrect_Total
Placebo_MIST3_CON_correct_Total
Placebo_MIST3_EXP_incorrect_Total
Placebo_MIST3_EXP_correct_Total
Placebo_MIST3_EXP_total_timeout_Total
Placebo_MIST3_EXP_timeout_not_moved_Total
Placebo_MIST3_EXP_No_TASKS
Probiotics_MIST1_CON_incorrect_Total
Probiotics_MIST1_CON_correct_Total
Probiotics_MIST1_EXP_incorrect_Total
Probiotics_MIST1_EXP_correct_Total
Probiotics_MIST1_EXP_total_timeout_Total
Probiotics_MIST1_EXP_timeout_not_moved_Total
Probiotics_MIST1_EXP_No_TASKS
Probiotics_MIST2_CON_incorrect_Total
Probiotics_MIST2_CON_correct_Total
Probiotics_MIST2_EXP_incorrect_Total
Probiotics_MIST2_EXP_correct_Total
Probiotics_MIST2_EXP_total_timeout_Total
Probiotics_MIST2_EXP_timeout_not_moved_Total
Probiotics_MIST2_EXP_No_TASKS
Probiotics_MIST3_CON_incorrect_Total
Probiotics_MIST3_CON_correct_Total
Probiotics_MIST3_EXP_incorrect_Total
Probiotics_MIST3_EXP_correct_Total
Probiotics_MIST3_EXP_total_timeout_Total
Probiotics_MIST3_EXP_timeout_not_moved_Total
Probiotics_MIST3_EXP_No_TASKS
salivary_cortisol_beforeMIST1_placebo
salivary_cortisol_afterMIST1_placebo
salivary_cortisol_afterMIST2_placebo
salivary_cortisol_afterMIST3_placebo
salivary_cortisol_10Minutes_afterMIST3_placebo
salivary_cortisol_20Minutes_afterMIST3_placebo
salivary_cortisol_beforeMIST1_probiotics
salivary_cortisol_afterMIST1_probiotics
salivary_cortisol_afterMIST2_probiotics
salivary_cortisol_afterMIST3_probiotics
salivary_cortisol_10Minutes_afterMIST3_probiotics
salivary_cortisol_20Minutes_afterMIST3_probiotics
placebo_stressed_of_MIST
placebo_stressed_of_fMRI_in_general
probiotics_stressed_of_MIST
probiotics_stressed_of_fMRI_in_general
Did_you_expect_the_MIST_is_assessing_something_else?
Did_you_expect_that_the_MIST_is_to_provoke_stress?
Sym_before_placebo
Vagal_before_placebo
HRV_before_placebo
Sym_after_placebo
Vagal_after_placebo
HRV_after_placebo
Sym_before_probiotics
Vagal_before_probiotics
HRV_before_probiotics
Sym_after_probiotics
Vagal_after_probiotics
HRV_after_probiotics
studyID
sex
age
BMI
group
HADS_A
HADS_D
STAI_state
STAI_trait
PSS
EQ-5D-5L_indexvalue
STROOP_effect_before_placebo
STROOP_effect_after_placebo
STROOP_effect_before_probiotic
STROOP_effect_after_probiotic
Placebo_MIST1_CON_incorrect_Total
Placebo_MIST1_CON_correct_Total
Placebo_MIST1_EXP_incorrect_Total
Placebo_MIST1_EXP_correct_Total
Placebo_MIST1_EXP_total_timeout_Total
Placebo_MIST1_EXP_timeout_not_moved_Total
Placebo_MIST1_EXP_No_TASKS
Placebo_MIST2_CON_incorrect_Total
Placebo_MIST2_CON_correct_Total
Placebo_MIST2_EXP_incorrect_Total
Placebo_MIST2_EXP_correct_Total
Placebo_MIST2_EXP_total_timeout_Total
Placebo_MIST2_EXP_timeout_not_moved_Total
Placebo_MIST2_EXP_No_TASKS
Placebo_MIST3_CON_incorrect_Total
Placebo_MIST3_CON_correct_Total
Placebo_MIST3_EXP_incorrect_Total
Placebo_MIST3_EXP_correct_Total
Placebo_MIST3_EXP_total_timeout_Total
Placebo_MIST3_EXP_timeout_not_moved_Total
Placebo_MIST3_EXP_No_TASKS
Probiotics_MIST1_CON_incorrect_Total
Probiotics_MIST1_CON_correct_Total
Probiotics_MIST1_EXP_incorrect_Total
Probiotics_MIST1_EXP_correct_Total
Probiotics_MIST1_EXP_total_timeout_Total
Probiotics_MIST1_EXP_timeout_not_moved_Total
Probiotics_MIST1_EXP_No_TASKS
Probiotics_MIST2_CON_incorrect_Total
Probiotics_MIST2_CON_correct_Total
Probiotics_MIST2_EXP_incorrect_Total
Probiotics_MIST2_EXP_correct_Total
Probiotics_MIST2_EXP_total_timeout_Total
Probiotics_MIST2_EXP_timeout_not_moved_Total
Probiotics_MIST2_EXP_No_TASKS
Probiotics_MIST3_CON_incorrect_Total
Probiotics_MIST3_CON_correct_Total
Probiotics_MIST3_EXP_incorrect_Total
Probiotics_MIST3_EXP_correct_Total
Probiotics_MIST3_EXP_total_timeout_Total
Probiotics_MIST3_EXP_timeout_not_moved_Total
Probiotics_MIST3_EXP_No_TASKS
salivary_cortisol_beforeMIST1_placebo
salivary_cortisol_afterMIST1_placebo
salivary_cortisol_afterMIST2_placebo
salivary_cortisol_afterMIST3_placebo
salivary_cortisol_10Minutes_afterMIST3_placebo
salivary_cortisol_20Minutes_afterMIST3_placebo
salivary_cortisol_beforeMIST1_probiotics
salivary_cortisol_afterMIST1_probiotics
salivary_cortisol_afterMIST2_probiotics
salivary_cortisol_afterMIST3_probiotics
salivary_cortisol_10Minutes_afterMIST3_probiotics
salivary_cortisol_20Minutes_afterMIST3_probiotics
placebo_stressed_of_MIST
placebo_stressed_of_fMRI_in_general
probiotics_stressed_of_MIST
probiotics_stressed_of_fMRI_in_general
Did_you_expect_the_MIST_is_assessing_something_else?
Did_you_expect_that_the_MIST_is_to_provoke_stress?
Sym_before_placebo
Vagal_before_placebo
HRV_before_placebo
Sym_after_placebo
Vagal_after_placebo
HRV_after_placebo
Sym_before_probiotics
Vagal_before_probiotics
HRV_before_probiotics
Sym_after_probiotics
Vagal_after_probiotics
HRV_after_probiotics
studyID
sex
age
BMI
group
HADS_A
HADS_D
STAI_state
STAI_trait
PSS
EQ-5D-5L_indexvalue
STROOP_effect_before_placebo
STROOP_effect_after_placebo
STROOP_effect_before_probiotic
STROOP_effect_after_probiotic
Placebo_MIST1_CON_incorrect_Total
Placebo_MIST1_CON_correct_Total
Placebo_MIST1_EXP_incorrect_Total
Placebo_MIST1_EXP_correct_Total
Placebo_MIST1_EXP_total_timeout_Total
Placebo_MIST1_EXP_timeout_not_moved_Total
Placebo_MIST1_EXP_No_TASKS
Placebo_MIST2_CON_incorrect_Total
Placebo_MIST2_CON_correct_Total
Placebo_MIST2_EXP_incorrect_Total
Placebo_MIST2_EXP_correct_Total
Placebo_MIST2_EXP_total_timeout_Total
Placebo_MIST2_EXP_timeout_not_moved_Total
Placebo_MIST2_EXP_No_TASKS
Placebo_MIST3_CON_incorrect_Total
Placebo_MIST3_CON_correct_Total
Placebo_MIST3_EXP_incorrect_Total
Placebo_MIST3_EXP_correct_Total
Placebo_MIST3_EXP_total_timeout_Total
Placebo_MIST3_EXP_timeout_not_moved_Total
Placebo_MIST3_EXP_No_TASKS
Probiotics_MIST1_CON_incorrect_Total
Probiotics_MIST1_CON_correct_Total
Probiotics_MIST1_EXP_incorrect_Total
Probiotics_MIST1_EXP_correct_Total
Probiotics_MIST1_EXP_total_timeout_Total
Probiotics_MIST1_EXP_timeout_not_moved_Total
Probiotics_MIST1_EXP_No_TASKS
Probiotics_MIST2_CON_incorrect_Total
Probiotics_MIST2_CON_correct_Total
Probiotics_MIST2_EXP_incorrect_Total
Probiotics_MIST2_EXP_correct_Total
Probiotics_MIST2_EXP_total_timeout_Total
Probiotics_MIST2_EXP_timeout_not_moved_Total
Probiotics_MIST2_EXP_No_TASKS
Probiotics_MIST3_CON_incorrect_Total
Probiotics_MIST3_CON_correct_Total
Probiotics_MIST3_EXP_incorrect_Total
Probiotics_MIST3_EXP_correct_Total
Probiotics_MIST3_EXP_total_timeout_Total
Probiotics_MIST3_EXP_timeout_not_moved_Total
Probiotics_MIST3_EXP_No_TASKS
salivary_cortisol_beforeMIST1_placebo
salivary_cortisol_afterMIST1_placebo
salivary_cortisol_afterMIST2_placebo
salivary_cortisol_afterMIST3_placebo
salivary_cortisol_10Minutes_afterMIST3_placebo
salivary_cortisol_20Minutes_afterMIST3_placebo
salivary_cortisol_beforeMIST1_probiotics
salivary_cortisol_afterMIST1_probiotics
salivary_cortisol_afterMIST2_probiotics
salivary_cortisol_afterMIST3_probiotics
salivary_cortisol_10Minutes_afterMIST3_probiotics
salivary_cortisol_20Minutes_afterMIST3_probiotics
placebo_stressed_of_MIST
placebo_stressed_of_fMRI_in_general
probiotics_stressed_of_MIST
probiotics_stressed_of_fMRI_in_general
Did_you_expect_the_MIST_is_assessing_something_else?
Did_you_expect_that_the_MIST_is_to_provoke_stress?
Sym_before_placebo
Vagal_before_placebo
HRV_before_placebo
Sym_after_placebo
Vagal_after_placebo
HRV_after_placebo
Sym_before_probiotics
Vagal_before_probiotics
HRV_before_probiotics
Sym_after_probiotics
Vagal_after_probiotics
HRV_after_probiotics
studyID
sex
age
BMI
group
HADS_A
HADS_D
STAI_state
STAI_trait
PSS
EQ-5D-5L_indexvalue
STROOP_effect_before_placebo
STROOP_effect_after_placebo
STROOP_effect_before_probiotic
STROOP_effect_after_probiotic
Placebo_MIST1_CON_incorrect_Total
Placebo_MIST1_CON_correct_Total
Placebo_MIST1_EXP_incorrect_Total
Placebo_MIST1_EXP_correct_Total
Placebo_MIST1_EXP_total_timeout_Total
Placebo_MIST1_EXP_timeout_not_moved_Total
Placebo_MIST1_EXP_No_TASKS
Placebo_MIST2_CON_incorrect_Total
Placebo_MIST2_CON_correct_Total
Placebo_MIST2_EXP_incorrect_Total
Placebo_MIST2_EXP_correct_Total
Placebo_MIST2_EXP_total_timeout_Total
Placebo_MIST2_EXP_timeout_not_moved_Total
Placebo_MIST2_EXP_No_TASKS
Placebo_MIST3_CON_incorrect_Total
Placebo_MIST3_CON_correct_Total
Placebo_MIST3_EXP_incorrect_Total
Placebo_MIST3_EXP_correct_Total
Placebo_MIST3_EXP_total_timeout_Total
Placebo_MIST3_EXP_timeout_not_moved_Total
Placebo_MIST3_EXP_No_TASKS
Probiotics_MIST1_CON_incorrect_Total
Probiotics_MIST1_CON_correct_Total
Probiotics_MIST1_EXP_incorrect_Total
Probiotics_MIST1_EXP_correct_Total
Probiotics_MIST1_EXP_total_timeout_Total
Probiotics_MIST1_EXP_timeout_not_moved_Total
Probiotics_MIST1_EXP_No_TASKS
Probiotics_MIST2_CON_incorrect_Total
Probiotics_MIST2_CON_correct_Total
Probiotics_MIST2_EXP_incorrect_Total
Probiotics_MIST2_EXP_correct_Total
Probiotics_MIST2_EXP_total_timeout_Total
Probiotics_MIST2_EXP_timeout_not_moved_Total
Probiotics_MIST2_EXP_No_TASKS
Probiotics_MIST3_CON_incorrect_Total
Probiotics_MIST3_CON_correct_Total
Probiotics_MIST3_EXP_incorrect_Total
Probiotics_MIST3_EXP_correct_Total
Probiotics_MIST3_EXP_total_timeout_Total
Probiotics_MIST3_EXP_timeout_not_moved_Total
Probiotics_MIST3_EXP_No_TASKS
salivary_cortisol_beforeMIST1_placebo
salivary_cortisol_afterMIST1_placebo
salivary_cortisol_afterMIST2_placebo
salivary_cortisol_afterMIST3_placebo
salivary_cortisol_10Minutes_afterMIST3_placebo
salivary_cortisol_20Minutes_afterMIST3_placebo
salivary_cortisol_beforeMIST1_probiotics
salivary_cortisol_afterMIST1_probiotics
salivary_cortisol_afterMIST2_probiotics
salivary_cortisol_afterMIST3_probiotics
salivary_cortisol_10Minutes_afterMIST3_probiotics
salivary_cortisol_20Minutes_afterMIST3_probiotics
placebo_stressed_of_MIST
placebo_stressed_of_fMRI_in_general
probiotics_stressed_of_MIST
probiotics_stressed_of_fMRI_in_general
Did_you_expect_the_MIST_is_assessing_something_else?
Did_you_expect_that_the_MIST_is_to_provoke_stress?
Sym_before_placebo
Vagal_before_placebo
HRV_before_placebo
Sym_after_placebo
Vagal_after_placebo
HRV_after_placebo
Sym_before_probiotics
Vagal_before_probiotics
HRV_before_probiotics
Sym_after_probiotics
Vagal_after_probiotics
HRV_after_probiotics
studyID
sex
age
BMI
group
HADS_A
HADS_D
STAI_state
STAI_trait
PSS
EQ-5D-5L_indexvalue
STROOP_effect_before_placebo
STROOP_effect_after_placebo
STROOP_effect_before_probiotic
STROOP_effect_after_probiotic
Placebo_MIST1_CON_incorrect_Total
Placebo_MIST1_CON_correct_Total
Placebo_MIST1_EXP_incorrect_Total
Placebo_MIST1_EXP_correct_Total
Placebo_MIST1_EXP_total_timeout_Total
Placebo_MIST1_EXP_timeout_not_moved_Total
Placebo_MIST1_EXP_No_TASKS
Placebo_MIST2_CON_incorrect_Total
Placebo_MIST2_CON_correct_Total
Placebo_MIST2_EXP_incorrect_Total
Placebo_MIST2_EXP_correct_Total
Placebo_MIST2_EXP_total_timeout_Total
Placebo_MIST2_EXP_timeout_not_moved_Total
Placebo_MIST2_EXP_No_TASKS
Placebo_MIST3_CON_incorrect_Total
Placebo_MIST3_CON_correct_Total
Placebo_MIST3_EXP_incorrect_Total
Placebo_MIST3_EXP_correct_Total
Placebo_MIST3_EXP_total_timeout_Total
Placebo_MIST3_EXP_timeout_not_moved_Total
Placebo_MIST3_EXP_No_TASKS
Probiotics_MIST1_CON_incorrect_Total
Probiotics_MIST1_CON_correct_Total
Probiotics_MIST1_EXP_incorrect_Total
Probiotics_MIST1_EXP_correct_Total
Probiotics_MIST1_EXP_total_timeout_Total
Probiotics_MIST1_EXP_timeout_not_moved_Total
Probiotics_MIST1_EXP_No_TASKS
Probiotics_MIST2_CON_incorrect_Total
Probiotics_MIST2_CON_correct_Total
Probiotics_MIST2_EXP_incorrect_Total
Probiotics_MIST2_EXP_correct_Total
Probiotics_MIST2_EXP_total_timeout_Total
Probiotics_MIST2_EXP_timeout_not_moved_Total
Probiotics_MIST2_EXP_No_TASKS
Probiotics_MIST3_CON_incorrect_Total
Probiotics_MIST3_CON_correct_Total
Probiotics_MIST3_EXP_incorrect_Total
Probiotics_MIST3_EXP_correct_Total
Probiotics_MIST3_EXP_total_timeout_Total
Probiotics_MIST3_EXP_timeout_not_moved_Total
Probiotics_MIST3_EXP_No_TASKS
salivary_cortisol_beforeMIST1_placebo
salivary_cortisol_afterMIST1_placebo
salivary_cortisol_afterMIST2_placebo
salivary_cortisol_afterMIST3_placebo
salivary_cortisol_10Minutes_afterMIST3_placebo
salivary_cortisol_20Minutes_afterMIST3_placebo
salivary_cortisol_beforeMIST1_probiotics
salivary_cortisol_afterMIST1_probiotics
salivary_cortisol_afterMIST2_probiotics
salivary_cortisol_afterMIST3_probiotics
salivary_cortisol_10Minutes_afterMIST3_probiotics
salivary_cortisol_20Minutes_afterMIST3_probiotics
placebo_stressed_of_MIST
placebo_stressed_of_fMRI_in_general
probiotics_stressed_of_MIST
probiotics_stressed_of_fMRI_in_general
Did_you_expect_the_MIST_is_assessing_something_else?
Did_you_expect_that_the_MIST_is_to_provoke_stress?
Sym_before_placebo
Vagal_before_placebo
HRV_before_placebo
Sym_after_placebo
Vagal_after_placebo
HRV_after_placebo
Sym_before_probiotics
Vagal_before_probiotics
HRV_before_probiotics
Sym_after_probiotics
Vagal_after_probiotics
HRV_after_probiotics
studyID
sex
age
BMI
group
HADS_A
HADS_D
STAI_state
STAI_trait
PSS
EQ-5D-5L_indexvalue
STROOP_effect_before_placebo
STROOP_effect_after_placebo
STROOP_effect_before_probiotic
STROOP_effect_after_probiotic
Placebo_MIST1_CON_incorrect_Total
Placebo_MIST1_CON_correct_Total
Placebo_MIST1_EXP_incorrect_Total
Placebo_MIST1_EXP_correct_Total
Placebo_MIST1_EXP_total_timeout_Total
Placebo_MIST1_EXP_timeout_not_moved_Total
Placebo_MIST1_EXP_No_TASKS
Placebo_MIST2_CON_incorrect_Total
Placebo_MIST2_CON_correct_Total
Placebo_MIST2_EXP_incorrect_Total
Placebo_MIST2_EXP_correct_Total
Placebo_MIST2_EXP_total_timeout_Total
Placebo_MIST2_EXP_timeout_not_moved_Total
Placebo_MIST2_EXP_No_TASKS
Placebo_MIST3_CON_incorrect_Total
Placebo_MIST3_CON_correct_Total
Placebo_MIST3_EXP_incorrect_Total
Placebo_MIST3_EXP_correct_Total
Placebo_MIST3_EXP_total_timeout_Total
Placebo_MIST3_EXP_timeout_not_moved_Total
Placebo_MIST3_EXP_No_TASKS
Probiotics_MIST1_CON_incorrect_Total
Probiotics_MIST1_CON_correct_Total
Probiotics_MIST1_EXP_incorrect_Total
Probiotics_MIST1_EXP_correct_Total
Probiotics_MIST1_EXP_total_timeout_Total
Probiotics_MIST1_EXP_timeout_not_moved_Total
Probiotics_MIST1_EXP_No_TASKS
Probiotics_MIST2_CON_incorrect_Total
Probiotics_MIST2_CON_correct_Total
Probiotics_MIST2_EXP_incorrect_Total
Probiotics_MIST2_EXP_correct_Total
Probiotics_MIST2_EXP_total_timeout_Total
Probiotics_MIST2_EXP_timeout_not_moved_Total
Probiotics_MIST2_EXP_No_TASKS
Probiotics_MIST3_CON_incorrect_Total
Probiotics_MIST3_CON_correct_Total
Probiotics_MIST3_EXP_incorrect_Total
Probiotics_MIST3_EXP_correct_Total
Probiotics_MIST3_EXP_total_timeout_Total
Probiotics_MIST3_EXP_timeout_not_moved_Total
Probiotics_MIST3_EXP_No_TASKS
salivary_cortisol_beforeMIST1_placebo
salivary_cortisol_afterMIST1_placebo
salivary_cortisol_afterMIST2_placebo
salivary_cortisol_afterMIST3_placebo
salivary_cortisol_10Minutes_afterMIST3_placebo
salivary_cortisol_20Minutes_afterMIST3_placebo
salivary_cortisol_beforeMIST1_probiotics
salivary_cortisol_afterMIST1_probiotics
salivary_cortisol_afterMIST2_probiotics
salivary_cortisol_afterMIST3_probiotics
salivary_cortisol_10Minutes_afterMIST3_probiotics
salivary_cortisol_20Minutes_afterMIST3_probiotics
placebo_stressed_of_MIST
placebo_stressed_of_fMRI_in_general
probiotics_stressed_of_MIST
probiotics_stressed_of_fMRI_in_general
Did_you_expect_the_MIST_is_assessing_something_else?
Did_you_expect_that_the_MIST_is_to_provoke_stress?
Sym_before_placebo
Vagal_before_placebo
HRV_before_placebo
Sym_after_placebo
Vagal_after_placebo
HRV_after_placebo
Sym_before_probiotics
Vagal_before_probiotics
HRV_before_probiotics
Sym_after_probiotics
Vagal_after_probiotics
HRV_after_probiotics
studyID
sex
age
BMI
group
HADS_A
HADS_D
STAI_state
STAI_trait
PSS
EQ-5D-5L_indexvalue
STROOP_effect_before_placebo
STROOP_effect_after_placebo
STROOP_effect_before_probiotic
STROOP_effect_after_probiotic
Placebo_MIST1_CON_incorrect_Total
Placebo_MIST1_CON_correct_Total
Placebo_MIST1_EXP_incorrect_Total
Placebo_MIST1_EXP_correct_Total
Placebo_MIST1_EXP_total_timeout_Total
Placebo_MIST1_EXP_timeout_not_moved_Total
Placebo_MIST1_EXP_No_TASKS
Placebo_MIST2_CON_incorrect_Total
Placebo_MIST2_CON_correct_Total
Placebo_MIST2_EXP_incorrect_Total
Placebo_MIST2_EXP_correct_Total
Placebo_MIST2_EXP_total_timeout_Total
Placebo_MIST2_EXP_timeout_not_moved_Total
Placebo_MIST2_EXP_No_TASKS
Placebo_MIST3_CON_incorrect_Total
Placebo_MIST3_CON_correct_Total
Placebo_MIST3_EXP_incorrect_Total
Placebo_MIST3_EXP_correct_Total
Placebo_MIST3_EXP_total_timeout_Total
Placebo_MIST3_EXP_timeout_not_moved_Total
Placebo_MIST3_EXP_No_TASKS
Probiotics_MIST1_CON_incorrect_Total
Probiotics_MIST1_CON_correct_Total
Probiotics_MIST1_EXP_incorrect_Total
Probiotics_MIST1_EXP_correct_Total
Probiotics_MIST1_EXP_total_timeout_Total
Probiotics_MIST1_EXP_timeout_not_moved_Total
Probiotics_MIST1_EXP_No_TASKS
Probiotics_MIST2_CON_incorrect_Total
Probiotics_MIST2_CON_correct_Total
Probiotics_MIST2_EXP_incorrect_Total
Probiotics_MIST2_EXP_correct_Total
Probiotics_MIST2_EXP_total_timeout_Total
Probiotics_MIST2_EXP_timeout_not_moved_Total
Probiotics_MIST2_EXP_No_TASKS
Probiotics_MIST3_CON_incorrect_Total
Probiotics_MIST3_CON_correct_Total
Probiotics_MIST3_EXP_incorrect_Total
Probiotics_MIST3_EXP_correct_Total
Probiotics_MIST3_EXP_total_timeout_Total
Probiotics_MIST3_EXP_timeout_not_moved_Total
Probiotics_MIST3_EXP_No_TASKS
salivary_cortisol_beforeMIST1_placebo
salivary_cortisol_afterMIST1_placebo
salivary_cortisol_afterMIST2_placebo
salivary_cortisol_afterMIST3_placebo
salivary_cortisol_10Minutes_afterMIST3_placebo
salivary_cortisol_20Minutes_afterMIST3_placebo
salivary_cortisol_beforeMIST1_probiotics
salivary_cortisol_afterMIST1_probiotics
salivary_cortisol_afterMIST2_probiotics
salivary_cortisol_afterMIST3_probiotics
salivary_cortisol_10Minutes_afterMIST3_probiotics
salivary_cortisol_20Minutes_afterMIST3_probiotics
placebo_stressed_of_MIST
placebo_stressed_of_fMRI_in_general
probiotics_stressed_of_MIST
probiotics_stressed_of_fMRI_in_general
Did_you_expect_the_MIST_is_assessing_something_else?
Did_you_expect_that_the_MIST_is_to_provoke_stress?
Sym_before_placebo
Vagal_before_placebo
HRV_before_placebo
Sym_after_placebo
Vagal_after_placebo
HRV_after_placebo
Sym_before_probiotics
Vagal_before_probiotics
HRV_before_probiotics
Sym_after_probiotics
Vagal_after_probiotics
HRV_after_probiotics
studyID
sex
age
BMI
group
HADS_A
HADS_D
STAI_state
STAI_trait
PSS
EQ-5D-5L_indexvalue
STROOP_effect_before_placebo
STROOP_effect_after_placebo
STROOP_effect_before_probiotic
STROOP_effect_after_probiotic
Placebo_MIST1_CON_incorrect_Total
Placebo_MIST1_CON_correct_Total
Placebo_MIST1_EXP_incorrect_Total
Placebo_MIST1_EXP_correct_Total
Placebo_MIST1_EXP_total_timeout_Total
Placebo_MIST1_EXP_timeout_not_moved_Total
Placebo_MIST1_EXP_No_TASKS
Placebo_MIST2_CON_incorrect_Total
Placebo_MIST2_CON_correct_Total
Placebo_MIST2_EXP_incorrect_Total
Placebo_MIST2_EXP_correct_Total
Placebo_MIST2_EXP_total_timeout_Total
Placebo_MIST2_EXP_timeout_not_moved_Total
Placebo_MIST2_EXP_No_TASKS
Placebo_MIST3_CON_incorrect_Total
Placebo_MIST3_CON_correct_Total
Placebo_MIST3_EXP_incorrect_Total
Placebo_MIST3_EXP_correct_Total
Placebo_MIST3_EXP_total_timeout_Total
Placebo_MIST3_EXP_timeout_not_moved_Total
Placebo_MIST3_EXP_No_TASKS
Probiotics_MIST1_CON_incorrect_Total
Probiotics_MIST1_CON_correct_Total
Probiotics_MIST1_EXP_incorrect_Total
Probiotics_MIST1_EXP_correct_Total
Probiotics_MIST1_EXP_total_timeout_Total
Probiotics_MIST1_EXP_timeout_not_moved_Total
Probiotics_MIST1_EXP_No_TASKS
Probiotics_MIST2_CON_incorrect_Total
Probiotics_MIST2_CON_correct_Total
Probiotics_MIST2_EXP_incorrect_Total
Probiotics_MIST2_EXP_correct_Total
Probiotics_MIST2_EXP_total_timeout_Total
Probiotics_MIST2_EXP_timeout_not_moved_Total
Probiotics_MIST2_EXP_No_TASKS
Probiotics_MIST3_CON_incorrect_Total
Probiotics_MIST3_CON_correct_Total
Probiotics_MIST3_EXP_incorrect_Total
Probiotics_MIST3_EXP_correct_Total
Probiotics_MIST3_EXP_total_timeout_Total
Probiotics_MIST3_EXP_timeout_not_moved_Total
Probiotics_MIST3_EXP_No_TASKS
salivary_cortisol_beforeMIST1_placebo
salivary_cortisol_afterMIST1_placebo
salivary_cortisol_afterMIST2_placebo
salivary_cortisol_afterMIST3_placebo
salivary_cortisol_10Minutes_afterMIST3_placebo
salivary_cortisol_20Minutes_afterMIST3_placebo
salivary_cortisol_beforeMIST1_probiotics
salivary_cortisol_afterMIST1_probiotics
salivary_cortisol_afterMIST2_probiotics
salivary_cortisol_afterMIST3_probiotics
salivary_cortisol_10Minutes_afterMIST3_probiotics
salivary_cortisol_20Minutes_afterMIST3_probiotics
placebo_stressed_of_MIST
placebo_stressed_of_fMRI_in_general
probiotics_stressed_of_MIST
probiotics_stressed_of_fMRI_in_general
Did_you_expect_the_MIST_is_assessing_something_else?
Did_you_expect_that_the_MIST_is_to_provoke_stress?
Sym_before_placebo
Vagal_before_placebo
HRV_before_placebo
Sym_after_placebo
Vagal_after_placebo
HRV_after_placebo
Sym_before_probiotics
Vagal_before_probiotics
HRV_before_probiotics
Sym_after_probiotics
Vagal_after_probiotics
HRV_after_probiotics
studyID
sex
age
BMI
group
HADS_A
HADS_D
STAI_state
STAI_trait
PSS
EQ-5D-5L_indexvalue
STROOP_effect_before_placebo
STROOP_effect_after_placebo
STROOP_effect_before_probiotic
STROOP_effect_after_probiotic
Placebo_MIST1_CON_incorrect_Total
Placebo_MIST1_CON_correct_Total
Placebo_MIST1_EXP_incorrect_Total
Placebo_MIST1_EXP_correct_Total
Placebo_MIST1_EXP_total_timeout_Total
Placebo_MIST1_EXP_timeout_not_moved_Total
Placebo_MIST1_EXP_No_TASKS
Placebo_MIST2_CON_incorrect_Total
Placebo_MIST2_CON_correct_Total
Placebo_MIST2_EXP_incorrect_Total
Placebo_MIST2_EXP_correct_Total
Placebo_MIST2_EXP_total_timeout_Total
Placebo_MIST2_EXP_timeout_not_moved_Total
Placebo_MIST2_EXP_No_TASKS
Placebo_MIST3_CON_incorrect_Total
Placebo_MIST3_CON_correct_Total
Placebo_MIST3_EXP_incorrect_Total
Placebo_MIST3_EXP_correct_Total
Placebo_MIST3_EXP_total_timeout_Total
Placebo_MIST3_EXP_timeout_not_moved_Total
Placebo_MIST3_EXP_No_TASKS
Probiotics_MIST1_CON_incorrect_Total
Probiotics_MIST1_CON_correct_Total
Probiotics_MIST1_EXP_incorrect_Total
Probiotics_MIST1_EXP_correct_Total
Probiotics_MIST1_EXP_total_timeout_Total
Probiotics_MIST1_EXP_timeout_not_moved_Total
Probiotics_MIST1_EXP_No_TASKS
Probiotics_MIST2_CON_incorrect_Total
Probiotics_MIST2_CON_correct_Total
Probiotics_MIST2_EXP_incorrect_Total
Probiotics_MIST2_EXP_correct_Total
Probiotics_MIST2_EXP_total_timeout_Total
Probiotics_MIST2_EXP_timeout_not_moved_Total
Probiotics_MIST2_EXP_No_TASKS
Probiotics_MIST3_CON_incorrect_Total
Probiotics_MIST3_CON_correct_Total
Probiotics_MIST3_EXP_incorrect_Total
Probiotics_MIST3_EXP_correct_Total
Probiotics_MIST3_EXP_total_timeout_Total
Probiotics_MIST3_EXP_timeout_not_moved_Total
Probiotics_MIST3_EXP_No_TASKS
salivary_cortisol_beforeMIST1_placebo
salivary_cortisol_afterMIST1_placebo
salivary_cortisol_afterMIST2_placebo
salivary_cortisol_afterMIST3_placebo
salivary_cortisol_10Minutes_afterMIST3_placebo
salivary_cortisol_20Minutes_afterMIST3_placebo
salivary_cortisol_beforeMIST1_probiotics
salivary_cortisol_afterMIST1_probiotics
salivary_cortisol_afterMIST2_probiotics
salivary_cortisol_afterMIST3_probiotics
salivary_cortisol_10Minutes_afterMIST3_probiotics
salivary_cortisol_20Minutes_afterMIST3_probiotics
placebo_stressed_of_MIST
placebo_stressed_of_fMRI_in_general
probiotics_stressed_of_MIST
probiotics_stressed_of_fMRI_in_general
Did_you_expect_the_MIST_is_assessing_something_else?
Did_you_expect_that_the_MIST_is_to_provoke_stress?
Sym_before_placebo
Vagal_before_placebo
HRV_before_placebo
Sym_after_placebo
Vagal_after_placebo
HRV_after_placebo
Sym_before_probiotics
Vagal_before_probiotics
HRV_before_probiotics
Sym_after_probiotics
Vagal_after_probiotics
HRV_after_probiotics
studyID
sex
age
BMI
group
HADS_A
HADS_D
STAI_state
STAI_trait
PSS
EQ-5D-5L_indexvalue
STROOP_effect_before_placebo
STROOP_effect_after_placebo
STROOP_effect_before_probiotic
STROOP_effect_after_probiotic
Placebo_MIST1_CON_incorrect_Total
Placebo_MIST1_CON_correct_Total
Placebo_MIST1_EXP_incorrect_Total
Placebo_MIST1_EXP_correct_Total
Placebo_MIST1_EXP_total_timeout_Total
Placebo_MIST1_EXP_timeout_not_moved_Total
Placebo_MIST1_EXP_No_TASKS
Placebo_MIST2_CON_incorrect_Total
Placebo_MIST2_CON_correct_Total
Placebo_MIST2_EXP_incorrect_Total
Placebo_MIST2_EXP_correct_Total
Placebo_MIST2_EXP_total_timeout_Total
Placebo_MIST2_EXP_timeout_not_moved_Total
Placebo_MIST2_EXP_No_TASKS
Placebo_MIST3_CON_incorrect_Total
Placebo_MIST3_CON_correct_Total
Placebo_MIST3_EXP_incorrect_Total
Placebo_MIST3_EXP_correct_Total
Placebo_MIST3_EXP_total_timeout_Total
Placebo_MIST3_EXP_timeout_not_moved_Total
Placebo_MIST3_EXP_No_TASKS
Probiotics_MIST1_CON_incorrect_Total
Probiotics_MIST1_CON_correct_Total
Probiotics_MIST1_EXP_incorrect_Total
Probiotics_MIST1_EXP_correct_Total
Probiotics_MIST1_EXP_total_timeout_Total
Probiotics_MIST1_EXP_timeout_not_moved_Total
Probiotics_MIST1_EXP_No_TASKS
Probiotics_MIST2_CON_incorrect_Total
Probiotics_MIST2_CON_correct_Total
Probiotics_MIST2_EXP_incorrect_Total
Probiotics_MIST2_EXP_correct_Total
Probiotics_MIST2_EXP_total_timeout_Total
Probiotics_MIST2_EXP_timeout_not_moved_Total
Probiotics_MIST2_EXP_No_TASKS
Probiotics_MIST3_CON_incorrect_Total
Probiotics_MIST3_CON_correct_Total
Probiotics_MIST3_EXP_incorrect_Total
Probiotics_MIST3_EXP_correct_Total
Probiotics_MIST3_EXP_total_timeout_Total
Probiotics_MIST3_EXP_timeout_not_moved_Total
Probiotics_MIST3_EXP_No_TASKS
salivary_cortisol_beforeMIST1_placebo
salivary_cortisol_afterMIST1_placebo
salivary_cortisol_afterMIST2_placebo
salivary_cortisol_afterMIST3_placebo
salivary_cortisol_10Minutes_afterMIST3_placebo
salivary_cortisol_20Minutes_afterMIST3_placebo
salivary_cortisol_beforeMIST1_probiotics
salivary_cortisol_afterMIST1_probiotics
salivary_cortisol_afterMIST2_probiotics
salivary_cortisol_afterMIST3_probiotics
salivary_cortisol_10Minutes_afterMIST3_probiotics
salivary_cortisol_20Minutes_afterMIST3_probiotics
placebo_stressed_of_MIST
placebo_stressed_of_fMRI_in_general
probiotics_stressed_of_MIST
probiotics_stressed_of_fMRI_in_general
Did_you_expect_the_MIST_is_assessing_something_else?
Did_you_expect_that_the_MIST_is_to_provoke_stress?
Sym_before_placebo
Vagal_before_placebo
HRV_before_placebo
Sym_after_placebo
Vagal_after_placebo
HRV_after_placebo
Sym_before_probiotics
Vagal_before_probiotics
HRV_before_probiotics
Sym_after_probiotics
Vagal_after_probiotics
HRV_after_probiotics
studyID
sex
age
BMI
group
HADS_A
HADS_D
STAI_state
STAI_trait
PSS
EQ-5D-5L_indexvalue
STROOP_effect_before_placebo
STROOP_effect_after_placebo
STROOP_effect_before_probiotic
STROOP_effect_after_probiotic
Placebo_MIST1_CON_incorrect_Total
Placebo_MIST1_CON_correct_Total
Placebo_MIST1_EXP_incorrect_Total
Placebo_MIST1_EXP_correct_Total
Placebo_MIST1_EXP_total_timeout_Total
Placebo_MIST1_EXP_timeout_not_moved_Total
Placebo_MIST1_EXP_No_TASKS
Placebo_MIST2_CON_incorrect_Total
Placebo_MIST2_CON_correct_Total
Placebo_MIST2_EXP_incorrect_Total
Placebo_MIST2_EXP_correct_Total
Placebo_MIST2_EXP_total_timeout_Total
Placebo_MIST2_EXP_timeout_not_moved_Total
Placebo_MIST2_EXP_No_TASKS
Placebo_MIST3_CON_incorrect_Total
Placebo_MIST3_CON_correct_Total
Placebo_MIST3_EXP_incorrect_Total
Placebo_MIST3_EXP_correct_Total
Placebo_MIST3_EXP_total_timeout_Total
Placebo_MIST3_EXP_timeout_not_moved_Total
Placebo_MIST3_EXP_No_TASKS
Probiotics_MIST1_CON_incorrect_Total
Probiotics_MIST1_CON_correct_Total
Probiotics_MIST1_EXP_incorrect_Total
Probiotics_MIST1_EXP_correct_Total
Probiotics_MIST1_EXP_total_timeout_Total
Probiotics_MIST1_EXP_timeout_not_moved_Total
Probiotics_MIST1_EXP_No_TASKS
Probiotics_MIST2_CON_incorrect_Total
Probiotics_MIST2_CON_correct_Total
Probiotics_MIST2_EXP_incorrect_Total
Probiotics_MIST2_EXP_correct_Total
Probiotics_MIST2_EXP_total_timeout_Total
Probiotics_MIST2_EXP_timeout_not_moved_Total
Probiotics_MIST2_EXP_No_TASKS
Probiotics_MIST3_CON_incorrect_Total
Probiotics_MIST3_CON_correct_Total
Probiotics_MIST3_EXP_incorrect_Total
Probiotics_MIST3_EXP_correct_Total
Probiotics_MIST3_EXP_total_timeout_Total
Probiotics_MIST3_EXP_timeout_not_moved_Total
Probiotics_MIST3_EXP_No_TASKS
salivary_cortisol_beforeMIST1_placebo
salivary_cortisol_afterMIST1_placebo
salivary_cortisol_afterMIST2_placebo
salivary_cortisol_afterMIST3_placebo
salivary_cortisol_10Minutes_afterMIST3_placebo
salivary_cortisol_20Minutes_afterMIST3_placebo
salivary_cortisol_beforeMIST1_probiotics
salivary_cortisol_afterMIST1_probiotics
salivary_cortisol_afterMIST2_probiotics
salivary_cortisol_afterMIST3_probiotics
salivary_cortisol_10Minutes_afterMIST3_probiotics
salivary_cortisol_20Minutes_afterMIST3_probiotics
placebo_stressed_of_MIST
placebo_stressed_of_fMRI_in_general
probiotics_stressed_of_MIST
probiotics_stressed_of_fMRI_in_general
Did_you_expect_the_MIST_is_assessing_something_else?
Did_you_expect_that_the_MIST_is_to_provoke_stress?
Sym_before_placebo
Vagal_before_placebo
HRV_before_placebo
Sym_after_placebo
Vagal_after_placebo
HRV_after_placebo
Sym_before_probiotics
Vagal_before_probiotics
HRV_before_probiotics
Sym_after_probiotics
Vagal_after_probiotics
HRV_after_probiotics
studyID
sex
age
BMI
group
HADS_A
HADS_D
STAI_state
STAI_trait
PSS
EQ-5D-5L_indexvalue
STROOP_effect_before_placebo
STROOP_effect_after_placebo
STROOP_effect_before_probiotic
STROOP_effect_after_probiotic
Placebo_MIST1_CON_incorrect_Total
Placebo_MIST1_CON_correct_Total
Placebo_MIST1_EXP_incorrect_Total
Placebo_MIST1_EXP_correct_Total
Placebo_MIST1_EXP_total_timeout_Total
Placebo_MIST1_EXP_timeout_not_moved_Total
Placebo_MIST1_EXP_No_TASKS
Placebo_MIST2_CON_incorrect_Total
Placebo_MIST2_CON_correct_Total
Placebo_MIST2_EXP_incorrect_Total
Placebo_MIST2_EXP_correct_Total
Placebo_MIST2_EXP_total_timeout_Total
Placebo_MIST2_EXP_timeout_not_moved_Total
Placebo_MIST2_EXP_No_TASKS
Placebo_MIST3_CON_incorrect_Total
Placebo_MIST3_CON_correct_Total
Placebo_MIST3_EXP_incorrect_Total
Placebo_MIST3_EXP_correct_Total
Placebo_MIST3_EXP_total_timeout_Total
Placebo_MIST3_EXP_timeout_not_moved_Total
Placebo_MIST3_EXP_No_TASKS
Probiotics_MIST1_CON_incorrect_Total
Probiotics_MIST1_CON_correct_Total
Probiotics_MIST1_EXP_incorrect_Total
Probiotics_MIST1_EXP_correct_Total
Probiotics_MIST1_EXP_total_timeout_Total
Probiotics_MIST1_EXP_timeout_not_moved_Total
Probiotics_MIST1_EXP_No_TASKS
Probiotics_MIST2_CON_incorrect_Total
Probiotics_MIST2_CON_correct_Total
Probiotics_MIST2_EXP_incorrect_Total
Probiotics_MIST2_EXP_correct_Total
Probiotics_MIST2_EXP_total_timeout_Total
Probiotics_MIST2_EXP_timeout_not_moved_Total
Probiotics_MIST2_EXP_No_TASKS
Probiotics_MIST3_CON_incorrect_Total
Probiotics_MIST3_CON_correct_Total
Probiotics_MIST3_EXP_incorrect_Total
Probiotics_MIST3_EXP_correct_Total
Probiotics_MIST3_EXP_total_timeout_Total
Probiotics_MIST3_EXP_timeout_not_moved_Total
Probiotics_MIST3_EXP_No_TASKS
salivary_cortisol_beforeMIST1_placebo
salivary_cortisol_afterMIST1_placebo
salivary_cortisol_afterMIST2_placebo
salivary_cortisol_afterMIST3_placebo
salivary_cortisol_10Minutes_afterMIST3_placebo
salivary_cortisol_20Minutes_afterMIST3_placebo
salivary_cortisol_beforeMIST1_probiotics
salivary_cortisol_afterMIST1_probiotics
salivary_cortisol_afterMIST2_probiotics
salivary_cortisol_afterMIST3_probiotics
salivary_cortisol_10Minutes_afterMIST3_probiotics
salivary_cortisol_20Minutes_afterMIST3_probiotics
placebo_stressed_of_MIST
placebo_stressed_of_fMRI_in_general
probiotics_stressed_of_MIST
probiotics_stressed_of_fMRI_in_general
Did_you_expect_the_MIST_is_assessing_something_else?
Did_you_expect_that_the_MIST_is_to_provoke_stress?
Sym_before_placebo
Vagal_before_placebo
HRV_before_placebo
Sym_after_placebo
Vagal_after_placebo
HRV_after_placebo
Sym_before_probiotics
Vagal_before_probiotics
HRV_before_probiotics
Sym_after_probiotics
Vagal_after_probiotics
HRV_after_probiotics
studyID
sex
age
BMI
group
HADS_A
HADS_D
STAI_state
STAI_trait
PSS
EQ-5D-5L_indexvalue
STROOP_effect_before_placebo
STROOP_effect_after_placebo
STROOP_effect_before_probiotic
STROOP_effect_after_probiotic
Placebo_MIST1_CON_incorrect_Total
Placebo_MIST1_CON_correct_Total
Placebo_MIST1_EXP_incorrect_Total
Placebo_MIST1_EXP_correct_Total
Placebo_MIST1_EXP_total_timeout_Total
Placebo_MIST1_EXP_timeout_not_moved_Total
Placebo_MIST1_EXP_No_TASKS
Placebo_MIST2_CON_incorrect_Total
Placebo_MIST2_CON_correct_Total
Placebo_MIST2_EXP_incorrect_Total
Placebo_MIST2_EXP_correct_Total
Placebo_MIST2_EXP_total_timeout_Total
Placebo_MIST2_EXP_timeout_not_moved_Total
Placebo_MIST2_EXP_No_TASKS
Placebo_MIST3_CON_incorrect_Total
Placebo_MIST3_CON_correct_Total
Placebo_MIST3_EXP_incorrect_Total
Placebo_MIST3_EXP_correct_Total
Placebo_MIST3_EXP_total_timeout_Total
Placebo_MIST3_EXP_timeout_not_moved_Total
Placebo_MIST3_EXP_No_TASKS
Probiotics_MIST1_CON_incorrect_Total
Probiotics_MIST1_CON_correct_Total
Probiotics_MIST1_EXP_incorrect_Total
Probiotics_MIST1_EXP_correct_Total
Probiotics_MIST1_EXP_total_timeout_Total
Probiotics_MIST1_EXP_timeout_not_moved_Total
Probiotics_MIST1_EXP_No_TASKS
Probiotics_MIST2_CON_incorrect_Total
Probiotics_MIST2_CON_correct_Total
Probiotics_MIST2_EXP_incorrect_Total
Probiotics_MIST2_EXP_correct_Total
Probiotics_MIST2_EXP_total_timeout_Total
Probiotics_MIST2_EXP_timeout_not_moved_Total
Probiotics_MIST2_EXP_No_TASKS
Probiotics_MIST3_CON_incorrect_Total
Probiotics_MIST3_CON_correct_Total
Probiotics_MIST3_EXP_incorrect_Total
Probiotics_MIST3_EXP_correct_Total
Probiotics_MIST3_EXP_total_timeout_Total
Probiotics_MIST3_EXP_timeout_not_moved_Total
Probiotics_MIST3_EXP_No_TASKS
salivary_cortisol_beforeMIST1_placebo
salivary_cortisol_afterMIST1_placebo
salivary_cortisol_afterMIST2_placebo
salivary_cortisol_afterMIST3_placebo
salivary_cortisol_10Minutes_afterMIST3_placebo
salivary_cortisol_20Minutes_afterMIST3_placebo
salivary_cortisol_beforeMIST1_probiotics
salivary_cortisol_afterMIST1_probiotics
salivary_cortisol_afterMIST2_probiotics
salivary_cortisol_afterMIST3_probiotics
salivary_cortisol_10Minutes_afterMIST3_probiotics
salivary_cortisol_20Minutes_afterMIST3_probiotics
placebo_stressed_of_MIST
placebo_stressed_of_fMRI_in_general
probiotics_stressed_of_MIST
probiotics_stressed_of_fMRI_in_general
Did_you_expect_the_MIST_is_assessing_something_else?
Did_you_expect_that_the_MIST_is_to_provoke_stress?
Sym_before_placebo
Vagal_before_placebo
HRV_before_placebo
Sym_after_placebo
Vagal_after_placebo
HRV_after_placebo
Sym_before_probiotics
Vagal_before_probiotics
HRV_before_probiotics
Sym_after_probiotics
Vagal_after_probiotics
HRV_after_probiotics
studyID
sex
age
BMI
group
HADS_A
HADS_D
STAI_state
STAI_trait
PSS
EQ-5D-5L_indexvalue
STROOP_effect_before_placebo
STROOP_effect_after_placebo
STROOP_effect_before_probiotic
STROOP_effect_after_probiotic
Placebo_MIST1_CON_incorrect_Total
Placebo_MIST1_CON_correct_Total
Placebo_MIST1_EXP_incorrect_Total
Placebo_MIST1_EXP_correct_Total
Placebo_MIST1_EXP_total_timeout_Total
Placebo_MIST1_EXP_timeout_not_moved_Total
Placebo_MIST1_EXP_No_TASKS
Placebo_MIST2_CON_incorrect_Total
Placebo_MIST2_CON_correct_Total
Placebo_MIST2_EXP_incorrect_Total
Placebo_MIST2_EXP_correct_Total
Placebo_MIST2_EXP_total_timeout_Total
Placebo_MIST2_EXP_timeout_not_moved_Total
Placebo_MIST2_EXP_No_TASKS
Placebo_MIST3_CON_incorrect_Total
Placebo_MIST3_CON_correct_Total
Placebo_MIST3_EXP_incorrect_Total
Placebo_MIST3_EXP_correct_Total
Placebo_MIST3_EXP_total_timeout_Total
Placebo_MIST3_EXP_timeout_not_moved_Total
Placebo_MIST3_EXP_No_TASKS
Probiotics_MIST1_CON_incorrect_Total
Probiotics_MIST1_CON_correct_Total
Probiotics_MIST1_EXP_incorrect_Total
Probiotics_MIST1_EXP_correct_Total
Probiotics_MIST1_EXP_total_timeout_Total
Probiotics_MIST1_EXP_timeout_not_moved_Total
Probiotics_MIST1_EXP_No_TASKS
Probiotics_MIST2_CON_incorrect_Total
Probiotics_MIST2_CON_correct_Total
Probiotics_MIST2_EXP_incorrect_Total
Probiotics_MIST2_EXP_correct_Total
Probiotics_MIST2_EXP_total_timeout_Total
Probiotics_MIST2_EXP_timeout_not_moved_Total
Probiotics_MIST2_EXP_No_TASKS
Probiotics_MIST3_CON_incorrect_Total
Probiotics_MIST3_CON_correct_Total
Probiotics_MIST3_EXP_incorrect_Total
Probiotics_MIST3_EXP_correct_Total
Probiotics_MIST3_EXP_total_timeout_Total
Probiotics_MIST3_EXP_timeout_not_moved_Total
Probiotics_MIST3_EXP_No_TASKS
salivary_cortisol_beforeMIST1_placebo
salivary_cortisol_afterMIST1_placebo
salivary_cortisol_afterMIST2_placebo
salivary_cortisol_afterMIST3_placebo
salivary_cortisol_10Minutes_afterMIST3_placebo
salivary_cortisol_20Minutes_afterMIST3_placebo
salivary_cortisol_beforeMIST1_probiotics
salivary_cortisol_afterMIST1_probiotics
salivary_cortisol_afterMIST2_probiotics
salivary_cortisol_afterMIST3_probiotics
salivary_cortisol_10Minutes_afterMIST3_probiotics
salivary_cortisol_20Minutes_afterMIST3_probiotics
placebo_stressed_of_MIST
placebo_stressed_of_fMRI_in_general
probiotics_stressed_of_MIST
probiotics_stressed_of_fMRI_in_general
Did_you_expect_the_MIST_is_assessing_something_else?
Did_you_expect_that_the_MIST_is_to_provoke_stress?
Sym_before_placebo
Vagal_before_placebo
HRV_before_placebo
Sym_after_placebo
Vagal_after_placebo
HRV_after_placebo
Sym_before_probiotics
Vagal_before_probiotics
HRV_before_probiotics
Sym_after_probiotics
Vagal_after_probiotics
[truncated: 3,568 more rows]

## Sheet: data
sampleID	sex	age	BMI	group	HADS_A	HADS_D	STAI_state	STAI_trait	PSS	EQ-5D-5L_indexvalue	STROOP_effect_before_placebo	STROOP_effect_after_placebo	STROOP_effect_before_probiotic	STROOP_effect_after_probiotic	Placebo_MIST1_CON_incorrect_Total	Placebo_MIST1_CON_correct_Total	Placebo_MIST1_EXP_incorrect_Total	Placebo_MIST1_EXP_correct_Total	Placebo_MIST1_EXP_total_timeout_Total	Placebo_MIST1_EXP_timeout_not_moved_Total	Placebo_MIST1_EXP_No_TASKS	Placebo_MIST2_CON_incorrect_Total	Placebo_MIST2_CON_correct_Total	Placebo_MIST2_EXP_incorrect_Total	Placebo_MIST2_EXP_correct_Total	Placebo_MIST2_EXP_total_timeout_Total	Placebo_MIST2_EXP_timeout_not_moved_Total	Placebo_MIST2_EXP_No_TASKS	Placebo_MIST3_CON_incorrect_Total	Placebo_MIST3_CON_correct_Total	Placebo_MIST3_EXP_incorrect_Total	Placebo_MIST3_EXP_correct_Total	Placebo_MIST3_EXP_total_timeout_Total	Placebo_MIST3_EXP_timeout_not_moved_Total	Placebo_MIST3_EXP_No_TASKS	Probiotics_MIST1_CON_incorrect_Total	Probiotics_MIST1_CON_correct_Total	Probiotics_MIST1_EXP_incorrect_Total	Probiotics_MIST1_EXP_correct_Total	Probiotics_MIST1_EXP_total_timeout_Total	Probiotics_MIST1_EXP_timeout_not_moved_Total	Probiotics_MIST1_EXP_No_TASKS	Probiotics_MIST2_CON_incorrect_Total	Probiotics_MIST2_CON_correct_Total	Probiotics_MIST2_EXP_incorrect_Total	Probiotics_MIST2_EXP_correct_Total	Probiotics_MIST2_EXP_total_timeout_Total	Probiotics_MIST2_EXP_timeout_not_moved_Total	Probiotics_MIST2_EXP_No_TASKS
1	f	22	21.1553	placebo - probiotics	10	3	26	33	19	75	794.11	20.39	-1	41.69	4	5	20	23	18	5	61	3	6	5	29	26	11	60	2	9	4	27	28	13	59	0	9	2	23	35	14	60	0	10	7	26	28	13	61
2	f	33	29.0318	probiotics - placebo	6	1	22	25	10	75	206.64	66.93	181.71	50.71	2	18	12	27	22	2	61	3	15	15	33	12	1	60	3	14	11	32	15	4	58	0	15	9	30	22	4	61	3	14	8	30	24	4	62
3	m	24	22.5306	probiotics - placebo	4	2	33	37	12	75	22.25	63.32	245.11	99.85	0	9	0	29	31	13	60	0	19	3	36	22	12	61	1	16	0	28	32	16	60	1	13	3	29	27	10	59	2	13	2	30	27	7	59
4	f	22	21.4692	probiotics - placebo	3	2	21	27	9	81	-31.43	85.39	-375.82	-18.48	2	13	10	26	23	3	59	2	12	7	31	24	6	62	1	16	6	32	24	5	62	1	12	7	28	25	8	60	4	10	5	29	24	6	58
5	f	22	23.0112	placebo - probiotics	2	2	36	30	12	65	339.46	235.47	199.04	31.43	6	3	9	22	29	5	60	7	8	8	24	29	6	61	3	12	8	27	28	5	63	2	10	9	23	30	6	62	3	10	7	26	26	0	59
6	m	27	21.3294	probiotics - placebo	2	3	26	26	12	87.5	214.61	182.89	782.39	449.39	1	14	9	35	18	6	62	2	15	7	37	16	4	60	4	13	9	38	14	7	61	1	18	12	32	19	5	63	3	16	20	31	12	1	63
7	f	24	19.4362	placebo - probiotics	4	0	26	24	4	95	44.64	40.14	-58.75	29.46	0	11	3	28	30	14	61	0	12	2	30	28	12	60	2	11	2	30	27	19	59	2	13	0	27	32	23	59	1	13	2	29	27	13	58
8	f	24	23.1247	probiotics - placebo	7	4	35	30	15	80	29.03	16.39	-8.72	-6.42	0	15	8	33	19	7	60	1	14	2	33	24	17	59	0	14	7	30	21	13	58	1	14	7	27	27	4	61	1	14	7	30	24	9	61
9	m	20	19.3213	placebo - probiotics	2	0	20	20	4	90	93.75	132.5	62.93	237.68	3	8	3	26	31	7	60	1	19	2	32	28	14	62	2	13	1	29	29	11	59	0	17	5	31	26	12	62	0	18	3	34	22	11	59
10	m	29	22.0932	placebo - probiotics	5	0	30	33	9	75.5	113.67	-46.5	31.57	-35.93	0	17	11	30	19	4	60	1	20	11	38	12	1	61	1	18	13	40	9	4	62	1	19	15	38	11	2	64	0	21	23	36	5	2	64
11	f	24	23.7954	probiotics - placebo	7	1	30	37	14	70	420.97	109.57	229	106.68	3	10	4	33	25	3	62	0	17	5	33	24	2	62	3	9	4	29	29	3	62	3	5	7	30	24	2	61	2	14	2	28	30	3	60
12	m	29	21.5029	probiotics - placebo	6	2	34	39	13	75	-60.86	39.29	100.72	229.11	0	18	11	37	15	4	63	3	16	7	34	21	7	62	4	15	16	35	14	4	65	1	17	8	33	18	5	59	2	16	18	30	14	4	62
13	f	23	21.5645	placebo - probiotics	3	2	25	25	8	90	-16.53	27.21	75.17	88	0	11	4	24	33	2	61	1	12	6	24	28	4	58	0	13	8	30	24	4	62	3	14	10	31	20	2	61	2	14	9	28	21	1	58
14	f	23	27.6361	placebo - probiotics	6	1	30	34	9	85	-958	-3.86	82.96	60.19	2	10	8	20	32	4	60	2	11	6	28	27	3	61	3	8	7	23	31	5	61	3	10	10	24	27	7	61	4	13	4	30	29	9	63
15	f	20	27.7008	probiotics - placebo	3	2	27	30	11	77	246.07	167.35	668.65	-178.93	0	18	13	32	14	2	59	1	19	4	30	26	7	60	3	17	3	33	25	4	61	1	15	6	26	25	3	57	3	13	11	30	19	3	60
16	f	23	21.1325	probiotics - placebo	5	1	21	23	8	80	64.22	24	22.18	186.93	0	7	20	32	10	3	62	1	14	10	33	17	2	60	2	9	10	32	20	3	62	0	13	2	24	33	5	59	1	14	14	32	17	4	63
17	f	27	20.7612	placebo - probiotics	1	0	21	25	6	93	263.22	-13.6	26.47	10.96	0	14	6	30	24	11	60	1	9	7	27	26	6	60	4	11	14	16	21	10	51	1	11	7	29	25	7	61	1	18	6	29	23	9	58
18	f	25	23.8751	probiotics - placebo	9	5	32	29	13	85	53.75	88	61.39	-166.14	2	13	21	30	10	2	61	3	14	4	29	26	6	59	0	18	9	35	20	3	64	1	13	3	32	23	0	58	2	17	12	28	25	7	65
19	f	21	22.9421	placebo - probiotics	1	1	26	24	4	77	100.79	37.6	-96.32	135.78	1	12	10	34	15	10	59	2	14	12	34	18	5	64	3	15	10	31	18	7	59	2	16	14	34	13	5	61	2	18	13	37	12	4	62
20	f	19	22.5306	placebo - probiotics	4	1	24	27	4	85	155.82	85.57	81.04	55.68	3	7	2	32	28	6	62	1	15	5	31	23	4	59	1	14	3	31	26	6	60	1	16	4	31	25	1	60	0	18	1	31	27	7	59
21	m	28	24.8356	probiotics - placebo	2	1	22	26	7	90	-7.03	145.08	-94.18	94.11	1	19	3	33	25	3	61	3	16	6	31	22	3	59	2	18	3	31	26	3	60	1	16	4	34	22	3	60	0	20	4	36	21	4	61
22	f	23	19.2894	placebo - probiotics	8	0	29	34	5	95	144.43	147.93	53.71	1.57	0	8	3	28	29	8	60	1	6	3	25	32	9	60	1	10	1	28	30	8	59	1	10	14	26	23	3	63	3	8	10	28	24	3	62
[truncated: 37 more columns]
